# Supplementary material for: Comparative analysis of MACROD1, MACROD2 and TARG1 expression, localisation and interactome
Source: Sci Rep. 2020 May 19;10:8286. doi: 10.1038/s41598-020-64623-y (PMC7237415; doi:10.1038/s41598-020-64623-y)
Supplement: Supplementary file 2 — Supplementary information2. [file 41598_2020_64623_MOESM2_ESM.xlsx]

## Sheet: MACROD1_MS_Table
Exp1	Gene Name	MS/MS Count MACROD1(FOLD)	Exp2	Gene Name	MS/MS Count MACROD1 (FOLD)	MACROD1 Exp1] and [MACROD1 Exp2]
Q9BQ69	MACROD1	178	Q9BQ69	MACROD1	76	MACROD1
Q86TX2	ACOT1	45	Q9Y4W6	AFG3L2	36	ACOT1
Q9UBB9	TFIP11	33	Q9UBB9	TFIP11	32.98	TFIP11
O43395	PRPF3	26	Q86TX2	ACOT1	30.5	PRPF3
Q13823	GNL2	24	O43290	SART1	27	GNL2
Q6PML9	SLC30A9	22	Q9UKV3	ACIN1	23.98	SLC30A9
Q9Y4W6	AFG3L2	20	P06576	ATP5F1B	22.0303	AFG3L2
Q9H2P0	ADNP	20	Q9H845	ACAD9	22	ADNP
Q7L0Y3	TRMT10C	19	Q6PML9	SLC30A9	20	TRMT10C
O95202	LETM1	18.5	Q9BSH4	TACO1	18	LETM1
O43491	EPB41L2	17.75	Q9NRL2	BAZ1A	18	TACO1
Q9BSH4	TACO1	17	Q7L0Y3	TRMT10C	18	CEBPZ
Q03701	CEBPZ	17	Q92665	MRPS31	17.99	RBM27
Q9P2N5	RBM27	17	O43615	TIMM44	17.92	TASOR
P52948	NUP98	17	P49750	YLPM1	17.5612	MRPS31
Q9UK61	TASOR	17	Q96EY7	PTCD3	16.99	PYCR1
Q92665	MRPS31	16	O95202	LETM1	16.5	TIMM44
P32322	PYCR1	16	Q5JTH9	RRP12	16.0303	POLRMT
O43615	TIMM44	16	Q7Z5K2	WAPL	16	PPP4R3A
O00411	POLRMT	16	P33176	KIF5B	15.4615	SF1
Q6IN85	PPP4R3A	16	Q8WTT2	NOC3L	15	SUPT6H
Q15637	SF1	16	P82933	MRPS9	15	RBM33
Q7KZ85	SUPT6H	15	P42166	TMPO	15	PTCD3
Q96EV2	RBM33	15	Q9P2N5	RBM27	15	BMS1
Q96EY7	PTCD3	15	O14617	AP3D1	14.9697	KNOP1
Q14692	BMS1	15	Q7Z6E9	RBBP6	14.94	ZNF638
Q1ED39	KNOP1	15	O14646	CHD1	14.5385	WAPL
Q14966	ZNF638	15	O00411	POLRMT	14	RRP12
Q7Z5K2	WAPL	15	Q13206	DDX10	14	KIF4A
Q5JTH9	RRP12	15	O43395	PRPF3	13.5628	CHD8
O95239	KIF4A	15	Q9NW82	WDR70	13	ORC2
Q9HCK8	CHD8	14.5	Q14126	DSG2	13	PTPN13
Q13416	ORC2	14	Q96AE4	FUBP1	13	POLG
Q12923	PTPN13	14	Q8IY67	RAVER1	12.99	ESF1
P54098	POLG	14	O75717	WDHD1	12.98	CDC5L
Q9H501	ESF1	14	P32322	PYCR1	12.71	MRPS9
Q99459	CDC5L	14	Q12849	GRSF1	12.0202	GLS
P82933	MRPS9	13	Q9Y2Z0	SUGT1	12	SUGT1
O94925	GLS	13	Q9NTI5	PDS5B	12	SART1
Q9Y2Z0	SUGT1	13	Q9UJV9	DDX41	12	RAVER1
O43290	SART1	12.5	Q96T58	SPEN	12	KDM3B
Q8IY67	RAVER1	12	Q9UKX7	NUP50	12	ATP5F1B
Q7LBC6	KDM3B	12	Q13416	ORC2	11.99	SUPV3L1
P06576	ATP5F1B	12	Q92667	AKAP1	11.9899	YLPM1
Q8IYB8	SUPV3L1	12	P21675	TAF1	11.98	MED1
P49750	YLPM1	12	P54098	POLG	11.98	TFAM
Q15648	MED1	12	Q9UK61	TASOR	11.4113	NUP50
Q00059	TFAM	12	Q7LBC6	KDM3B	11.1	IK
Q9UKX7	NUP50	12	Q5SSJ5	HP1BP3	11.0714	LAS1L
Q13123	IK	12	Q15050	RRS1	11	UTP20
Q9Y4W2	LAS1L	12	Q7KZ85	SUPT6H	11	NDUFV3
O75691	UTP20	12	Q14692	BMS1	11	TAF1
P56181	NDUFV3	11	Q15648	MED1	11	GRSF1
P21675	TAF1	11	Q9H501	ESF1	11	DDX42
Q12849	GRSF1	11	Q96SI9	STRBP	11	ACAD9
Q86XP3	DDX42	11	Q13823	GNL2	11	WBP11
Q9H845	ACAD9	11	Q96ST3	SIN3A	11	FUBP1
Q9Y2W2	WBP11	11	Q96EV2	RBM33	10.99	HP1BP3
Q96AE4	FUBP1	11	Q14562	DHX8	10.98	YTHDC2
Q5SSJ5	HP1BP3	11	O00541	PES1	10.9799	RPRD2
Q9H6S0	YTHDC2	11	Q15637	SF1	10.97	NOC2L
Q5VT52	RPRD2	11	Q8IWX8	CHERP	10.5	PRRC2A
Q9Y3T9	NOC2L	11	O94925	GLS	10.27	DSG2
P48634	PRRC2A	11	Q15020	SART3	10.25	SLC3A2
Q14126	DSG2	11	Q9Y2X9	ZNF281	10	PYCR2
P08195	SLC3A2	10.5	Q96QC0	PPP1R10	10	SUGP1
Q96C36	PYCR2	10	Q8ND82	ZNF280C	9.99	ZNF280C
Q8IWZ8	SUGP1	10	P29084	GTF2E2	9.97	ADD3
Q8ND82	ZNF280C	10	Q04837	SSBP1	9.93	GATAD2B
Q9UEY8	ADD3	10	R4GN35	DENND4C	9.91	TJP1
Q8WXI9	GATAD2B	10	Q9NXF1	TEX10	9.5	WDR70
Q07157	TJP1	10	Q8WUM0	NUP133	9.5	ACOT9
Q9NW82	WDR70	10	P08195	SLC3A2	9.49	RADX
Q9Y305	ACOT9	10	P28370	SMARCA1	9.25	DENND4C
Q6NSI4	RADX	10	Q9H6S0	YTHDC2	9.08081	TEX10
Q2NKX8	ERCC6L	10	Q96C36	PYCR2	9	GTF2E2
R4GNB2	DENND4C	10	P55081	MFAP1	9	RRS1
Q9NXF1	TEX10	9.5	P56181	NDUFV3	9	FIP1L1
P29084	GTF2E2	9	Q9UFC0	LRWD1	9	DDX41
Q15050	RRS1	9	Q8IYB8	SUPV3L1	9	C17orf80
Q6UN15	FIP1L1	9	Q8TCG1	CIP2A	9	SET
Q9UJV9	DDX41	9	P26358	DNMT1	9	VWA8
I3L072	C17orf80	9	O15226	NKRF	9	GPATCH1
Q01105	SET	9	Q9Y2W2	WBP11	8.99	SNW1
A3KMH1	VWA8	9	Q15061	WDR43	8.99	TSR1
Q9BRR8	GPATCH1	9	P30876	POLR2B	8.99	WDHD1
Q13573	SNW1	9	Q3SY69	ALDH1L2	8.98	HTATSF1
Q2NL82	TSR1	9	O95905	ECD	8.9	NOL10
O75717	WDHD1	9	Q9BSC4	NOL10	8.89	EIF4B
O43719	HTATSF1	9	Q6IN85	PPP4R3A	8.88	CLPX
Q9BSC4	NOL10	9	Q9H0A0	NAT10	8.75439	CCAR2
P23588	EIF4B	9	Q13435	SF3B2	8.66779	SPEN
O76031	CLPX	9	Q14966	ZNF638	8.5	BLM
Q8N163	CCAR2	9	Q99459	CDC5L	8.5	MTMR6
Q96T58	SPEN	9	Q8WYP5	AHCTF1	8.4	PDS5B
P54132	BLM	9	P23588	EIF4B	8.04082	SF3B2
Q9Y217	MTMR6	9	P61289	PSME3	8.02538	DDX46
Q9NTI5	PDS5B	9	Q01105	SET	8	RBM10
Q13435	SF3B2	8.66667	Q9NSI2	FAM207A	8	NAT10
Q7L014	DDX46	8.5	O00139	KIF2A	8	SART3
P98175	RBM10	8.5	Q2NL82	TSR1	8	HSPE1
Q9H0A0	NAT10	8.4	Q8WYQ5	DGCR8	8	YKT6
Q15020	SART3	8.4	Q9H4L7	SMARCAD1	8	NOL8
P61604	HSPE1	8	Q9C0B7	TANGO6	8	SDAD1
O15498	YKT6	8	Q70CQ2	USP34	8	AGTPBP1
Q76FK4	NOL8	8	Q8N163	CCAR2	8	PCF11
E7EW05	SDAD1	8	O00178	GTPBP1	8	TNRC6B
Q9UPW5	AGTPBP1	8	Q96GQ7	DDX27	8	ALDH1L2
O94913	PCF11	8	Q8IWZ8	SUGP1	7.99	EARS2
Q9UPQ9	TNRC6B	8	Q07157	TJP1	7.99	SMARCA1
Q9C0J8	WDR33	8	Q14677	CLINT1	7.99	TRRAP
Q9NW13	RBM28	8	Q13123	IK	7.98	NOP14
Q3SY69	ALDH1L2	8	O43809	NUDT21	7.95	DGCR8
H7C4X9	ZMYND8	8	Q9Y305	ACOT9	7.95	CHERP
Q5JPH6	EARS2	8	Q6NSI4	RADX	7.91	CHD1
Q15424	SAFB	8	Q13573	SNW1	7.51515	DNMT1
P28370	SMARCA1	8	Q9H2P0	ADNP	7.5	XAB2
H0Y4W2	TRRAP	8	P25685	DNAJB1	7.49	PES1
P78316	NOP14	8	Q9Y2J2	EPB41L3	7.3401	DDX10
Q8WYQ5	DGCR8	8	Q15758	SLC1A5	7.0404	ACIN1
Q8IWX8	CHERP	8	Q9GZR7	DDX24	7.0202	SSBP1
O14646	CHD1	8	P00367	GLUD1	7.0101	SLC4A7
Q96T23	RSF1	8	P68431	H3.1	7	NOL9
P26358	DNMT1	8	Q07021	C1QBP	7	MRPS22
O75165	DNAJC13	8	Q9BQ39	DDX50	7	NUDT21
Q9HCS7	XAB2	7.66667	Q9BSJ5	C17orf80	7	TANGO6
B5MCF9	PES1	7.5	Q7Z569	BRAP	7	LRWD1
Q13206	DDX10	7.5	P78316	NOP14	7	PAXBP1
Q6P1J9	CDC73	7.5	Q9BRR8	GPATCH1	7	CHD3
S4R3H4	ACIN1	7.33333	Q29RF7	PDS5A	7	MFAP1
Q8TBX8	PIP4K2C	7	Q9UPW5	AGTPBP1	7	CTR9
Q04837	SSBP1	7	A3KMH1	VWA8	7	CPSF6
Q9Y6M7	SLC4A7	7	Q12923	PTPN13	7	NOL11
Q9H3P2	NELFA	7	Q9UKF6	CPSF3	7	PPP1R10
Q5SY16	NOL9	7	Q13428	TCOF1	7	BAZ1B
G5E9W7	MRPS22	7	Q9UKN8	GTF3C4	7	PAF1
O43809	NUDT21	7	Q9Y217	MTMR6	7	PUF60
Q9C0B7	TANGO6	7	P26368	U2AF2	7	FAM50A
Q9UFC0	LRWD1	7	Q02978	SLC25A11	7	NOC3L
Q9Y5B6	PAXBP1	7	Q8N183	NDUFAF2	6.99	CDK12
Q12873	CHD3	7	Q5VVJ2	MYSM1	6.99	ZNF148
P55081	MFAP1	7	Q99570	PIK3R4	6.99	ZNF281
Q9BUJ2	HNRNPUL1	7	P54132	BLM	6.99	HNRNPA0
Q6PD62	CTR9	7	Q5JSH3	WDR44	6.9899	WRNIP1
Q16630	CPSF6	7	Q9NNW5	WDR6	6.96	MAPRE2
Q9H8H0	NOL11	7	Q69YN4	VIRMA	6.95	CWF19L2
Q96QC0	PPP1R10	7	P52294	KPNA1	6.95	PSPC1
Q9UIG0	BAZ1B	7	P61604	HSPE1	6.94	GLUD1
Q8N7H5	PAF1	7	Q6UN15	FIP1L1	6.93	PPIL4
Q9UHX1	PUF60	7	Q76FK4	NOL8	6.87	URB1
B0S8I6	FAM50A	7	Q9BVJ6	UTP14A	6.5303	ARID3B
Q8WTT2	NOC3L	7	Q8IVW6	ARID3B	6.51256	NPM1
P38432	COIL	7	Q12873	CHD3	6.5	BRD4
Q9NYV4	CDK12	7	Q03701	CEBPZ	6.5	SHMT2
Q9UQR1	ZNF148	7	Q8NI36	WDR36	6.5	FAM207A
Q9Y2X9	ZNF281	7	Q6YN16	HSDL2	6.5	KRI1
Q13151	HNRNPA0	7	Q9UHX1	PUF60	6.49746	FHL1
Q96S55	WRNIP1	7	Q5VT52	RPRD2	6.49495	DBT
P49790	NUP153	7	Q9Y5B9	SUPT16H	6.33333	ALDH3A2
Q15555	MAPRE2	7	P34897	SHMT2	6.27907	MYSM1
Q2TBE0	CWF19L2	7	P06748	NPM1	6.14927	CCNT1
Q8WXF1	PSPC1	7	Q7L014	DDX46	6.099	GPATCH4
P00367	GLUD1	7	P49916	LIG3	6.06122	CWC22
Q8WUA2	PPIL4	7	Q8N5C6	SRBD1	6.05051	ZRANB2
O60287	URB1	6.75	Q92797	SYMPK	6.05051	VIRMA
Q8IVW6	ARID3B	6.66667	Q9Y4W2	LAS1L	6.04545	NCAPD3
P11171	EPB41	6.57143	Q96EA4	SPDL1	6.0303	USP36
P06748	NPM1	6.5	Q96RP9	GFM1	6.0303	MTDH
O60885	BRD4	6.5	Q96DT7	ZBTB10	6.0202	USP34
P34897	SHMT2	6.16667	Q9Y5L0	TNPO3	6	UBE2O
Q9NSI2	FAM207A	6	O15498	YKT6	6	G3BP1
E1P5S2	RNPC2	6	Q9GZR2	REXO4	6	NACC1
Q8N9T8	KRI1	6	Q5T3I0	GPATCH4	6	RFC1
Q13642	FHL1	6	Q8WXF1	PSPC1	6	DHX57
P11182	DBT	6	Q92552	MRPS27	6	CSTF2
J3QRD1	ALDH3A2	6	O95218	ZRANB2	6	HNRNPAB
Q5VVJ2	MYSM1	6	Q9H0R6	QRSL1	6	DHX29
O60563	CCNT1	6	O76031	CLPX	6	CDC27
Q5T3I0	GPATCH4	6	Q9BX68	HINT2	6	HCFC1
Q92900	UPF1	6	Q8WXI9	GATAD2B	6	ZC3H11A
Q9HCG8	CWC22	6	P16383	GCFC2	6	RBBP6
O95218	ZRANB2	6	Q96JM3	CHAMP1	6	MDC1
E7ENQ1	MAP4K4	6	Q9P0U3	SENP1	6	SCML2
Q69YN4	VIRMA	6	Q8TCS8	PNPT1	6	RANBP3
P42695	NCAPD3	6	Q9ULM3	YEATS2	6	AHCTF1
Q6PJT7	ZC3H14	6	Q9Y2U8	LEMD3	6	NDUFAF2
Q9P275	USP36	6	Q9UPT8	ZC3H4	6	GTF2F2
Q86UE4	MTDH	6	P11717	IGF2R	6	C1QBP
P27144	AK4	6	Q13325	IFIT5	6	ZBTB21
Q13895	BYSL	6	Q9UIG0	BAZ1B	6	CALD1
Q70CQ2	USP34	6	P13984	GTF2F2	6	CHAMP1
Q9C0C9	UBE2O	6	Q5JPH6	EARS2	6	ATPAF1
F8W914	RTN4	6	Q9Y3T9	NOC2L	6	REXO4
Q13283	G3BP1	6	Q5SY16	NOL9	6	GCFC2
Q96RE7	NACC1	6	P18615	NELFE	5.99	ATIC
P35251	RFC1	6	P51648	ALDH3A2	5.98	BEND3
Q6P158	DHX57	6	Q9Y5B6	PAXBP1	5.98	PRCC
P33240	CSTF2	6	Q13642	FHL1	5.97	SH3PXD2B
Q12955	ANK3	6	Q92576	PHF3	5.97	PHF3
D6R9P3	HNRNPAB	6	Q9UPQ9	TNRC6B	5.96	URB2
Q06546	GABPA	6	O75909	CCNK	5.96	NFS1
Q9H814	PHAX	6	Q9Y697	NFS1	5.95	C1orf52
O60318	MCM3AP	6	P78332	RBM6	5.95	DHX37
Q7Z478	DHX29	6	Q8N7H5	PAF1	5.94	NUMB
O60664	PLIN3	6	Q15555	MAPRE2	5.92	MEPCE
P30260	CDC27	6	Q9Y6M7	SLC4A7	5.92	KNL1
O60271	SPAG9	6	O00213	APBB1	5.9	PDAP1
P51610	HCFC1	5.6	Q9HCS7	XAB2	5.75	SUGP2
O75152	ZC3H11A	5.5	Q9HCK8	CHD8	5.74687	RTF1
Q7Z6E9	RBBP6	5.5	Q9NVI1	FANCI	5.68581	DNAJB1
Q14676	MDC1	5.4	Q9C0C9	UBE2O	5.66667	ZMYM1
Q9UQR0	SCML2	5.28571	Q9H583	HEATR1	5.66667	PRORP
B7Z7F3	RANBP3	5.2	P42704	LRPPRC	5.62954	AKAP12
Q8WYP5	AHCTF1	5.11111	P35251	RFC1	5.5	ZFC3H1
Q8N183	NDUFAF2	5	Q00059	TFAM	5.5	RBM17
P13984	GTF2F2	5	Q9UHR5	SAP30BP	5.48241	PIH1D1
Q9H9S5	FKRP	5	Q02880	TOP2B	5.40882	PPFIBP1
Q07021	C1QBP	5	O14776	TCERG1	5.33	CIAPIN1
E7EVX8	PRPF31	5	O75152	ZC3H11A	5.25879	CCNK
Q9ULJ3	ZBTB21	5	Q9Y606	PUS1	5.0404	POGZ
Q05682	CALD1	5	Q15459	SF3A1	5.01678	SHTN1
Q96JM3	CHAMP1	5	P48634	PRRC2A	5.00505	TMPO
Q15942	ZYX	5	Q99729	HNRNPAB	5	TOP2B
Q5TC12	ATPAF1	5	Q8N9T8	KRI1	5	UTP14A
Q9GZR2	REXO4	5	Q16630	CPSF6	5	TCERG1
P16383	GCFC2	5	P37837	TALDO1	5	LRPPRC
P31939	ATIC	5	Q9UBD5	ORC3	5	PAPOLA
Q5UIP0	RIF1	5	Q1ED39	KNOP1	5	CLUH
Q5T5X7	BEND3	5	Q86VM9	ZC3H18	5	PNN
Q92733	PRCC	5	Q92733	PRCC	5	VCPIP1
A1X283	SH3PXD2B	5	Q658Y4	FAM91A1	5	CHD4
Q92576	PHF3	5	A1X283	SH3PXD2B	5	THOC2
Q14146	URB2	5	Q92625	ANKS1A	5	MRPS24
Q9UNZ2	NSFL1C	5	O60563	CCNT1	5	ESS2
Q9UNY4	TTF2	5	Q2M2I8	AAK1	5	HINT2
Q9Y697	NFS1	5	Q13523	PRPF4B	5	GLYR1
Q8N6N3	C1orf52	5	O14981	BTAF1	5	DNAJA2
Q9Y6V7	DDX49	5	Q96KR1	ZFR	5	ZW10
Q8IY37	DHX37	5	P36776	LONP1	5	MMAB
P49757	NUMB	5	Q13283	G3BP1	5	RBM6
J3QLK5	TLK2	5	Q96SB4	SRPK1	5	DHX38
Q7L2J0	MEPCE	5	O15091	PRORP	5	DIDO1
Q8NG31	KNL1	5	O95372	LYPLA2	5	MSH3
G3V1N5	USP28	5	Q07864	POLE	5	KIF23
Q13442	PDAP1	5	P57678	GEMIN4	5	SENP1
Q8IX01	SUGP2	5	Q14739	LBR	4.995	CWC15
Q92541	RTF1	5	Q05682	CALD1	4.99	MRPS2
P25685	DNAJB1	5	Q5QJE6	DNTTIP2	4.99	WIZ
Q5SVZ6	ZMYM1	5	Q86UE4	MTDH	4.99	PNPT1
O15091	PRORP	5	Q92620	DHX38	4.99	SCAF1
Q02952	AKAP12	5	O95104	SCAF4	4.99	RPAP2
O60293	ZFC3H1	5	O95239	KIF4A	4.98995	MCM10
Q9BRJ2	MRPL45	5	Q86W92	PPFIBP1	4.9899	ARHGAP35
Q96I25	RBM17	5	Q96EY8	MMAB	4.98	TIMELESS
Q9NWS0	PIH1D1	5	Q14498	RBM39	4.98	TCOF1
Q86W92	PPFIBP1	5	Q2TBE0	CWF19L2	4.98	NDUFAF4
Q6FI81	CIAPIN1	5	Q9BTC0	DIDO1	4.98	POLE
Q14684	RRP1B	5	O60749	SNX2	4.97	KIFC1
O75909	CCNK	5	Q14738	PPP2R5D	4.97	MRPS27
Q7Z3K3	POGZ	5	O95785	WIZ	4.97	U2AF2
A0MZ66	SHTN1	5	Q7L576	CYFIP1	4.97	NUDT5
P42166	TMPO	4.83333	Q96PV6	LENG8	4.97	XRN2
Q02880	TOP2B	4.83333	Q9UKK9	NUDT5	4.96	SMARCA5
Q9BVJ6	UTP14A	4.66667	P49756	RBM25	4.96	BCLAF1
O14776	TCERG1	4.5	Q9UQR0	SCML2	4.85408	EPB41L3
P42704	LRPPRC	4.5	Q15233	NONO	4.83655	RPA1
P51003	PAPOLA	4.5	O60287	URB1	4.75	THRAP3
K7EIG1	CLUH	4.5	P11388	TOP2A	4.71429	NOP2
Q9H307	PNN	4.5	P98175	RBM10	4.66667	SAP30BP
Q96JH7	VCPIP1	4.5	P27694	RPA1	4.66667	NONO
F5GWX5	CHD4	4.17647	Q8IX01	SUGP2	4.66667	FTSJ3
Q8NI27	THOC2	4.125	P30260	CDC27	4.5202	POLDIP3
O95219	SNX4	4	Q13620	CUL4B	4.51256	DPYSL4
O15397	IPO8	4	P51003	PAPOLA	4.51145	SPDL1
P35637	FUS	4	Q9NZB2	FAM120A	4.50251	MDH2
Q96EL2	MRPS24	4	P33947	KDELR2	4.5	RBM26
P53999	SUB1	4	Q96AC1	FERMT2	4.5	DDX27
Q96DF8	ESS2	4	O43719	HTATSF1	4.5	CCT8
Q9BX68	HINT2	4	Q9H6Z4	RANBP3	4.49917	TOP2A
Q49A26	GLYR1	4	O60885	BRD4	4.48744	ACOT2
O60884	DNAJA2	4	Q9NR09	BIRC6	4.45223	H3.1
Q14671	PUM1	4	Q9NSE4	IARS2	4.4	WDR6
Q9NRL3	STRN4	4	Q86XP3	DDX42	4.396	PNISR
A4D1E9	GTPBP10	4	Q9NRZ9	HELLS	4.34459	JPT1
A1A528	ZW10	4	O60716	CTNND1	4.34228	SLC7A5
F5H3X6	PHB2	4	Q5T8P6	RBM26	4.3401	ZC3H4
Q96EY8	MMAB	4	P50851	LRBA	4.33784	DNTTIP2
F8WCA5	RBM6	4	Q9ULW0	TPX2	4.33333	GTF2F1
Q8WUQ7	CACTIN	4	P33991	MCM4	4.33333	KDELR2
Q92620	DHX38	4	O75691	UTP20	4.25	RTN4IP1
Q9BTC0	DIDO1	4	Q6PL18	ATAD2	4.06	PNO1
Q8WVC0	LEO1	4	Q6P158	DHX57	4.0202	CD2BP2
P52756	RBM5	4	P11387	TOP1	4.0201	STRN
Q12872	SFSWAP	4	Q14160	SCRIB	4.01678
Q8IYB3	SRRM1	4	Q9H6T3	RPAP3	4.01515
O95453	PARN	4	Q9UM54	MYO6	4.01508
Q9H2W6	MRPL46	4	Q9Y450	HBS1L	4.01015
P20585	MSH3	4	Q05519	SRSF11	4.01005
Q9BRX2	PELO	4	Q14527	HLTF	4.00503
Q02241	KIF23	4	Q5TC12	ATPAF1	4
Q9P0U3	SENP1	4	Q14320	FAM50A	4
Q7KZI7	MARK2	4	Q13442	PDAP1	4
O60832	DKC1	4	Q9UEY8	ADD3	4
Q9P013	CWC15	4	Q8N6N3	C1orf52	4
J3QLR8	MRPS23	4	P82650	MRPS22	4
Q9Y399	MRPS2	4	Q96DF8	ESS2	4
Q5T0B9	ZNF362	4	Q96S55	WRNIP1	4
O95785	WIZ	4	Q9BXB4	OSBPL11	4
Q8TCS8	PNPT1	4	Q7Z434	MAVS	4
Q96K76	USP47	4	P49643	PRIM2	4
P78356	PIP4K2B	4	Q9HCG8	CWC22	4
Q13356	PPIL2	4	Q96RE7	NACC1	4
Q96HW7	INTS4	4	O60508	CDC40	4
Q03164	KMT2A	4	Q9BZJ0	CRNKL1	4
A8CG34	POM121C	4	P56545	CTBP2	4
Q9H7N4	SCAF1	4	O60934	NBN	4
Q8TEW0	PARD3	4	Q86YP4	GATAD2A	4
Q7Z6K5	ARPIN	4	O43264	ZW10	4
Q8IXW5	RPAP2	4	Q9UID3	VPS51	4
Q7L590	MCM10	4	P20700	LMNB1	4
Q9NRY4	ARHGAP35	4	Q9UQR1	ZNF148	4
Q96ST2	IWS1	4	Q5T5X7	BEND3	4
Q9UNS1	TIMELESS	4	Q6PD62	CTR9	4
Q13428	TCOF1	4	Q14781	CBX2	4
Q9P032	NDUFAF4	4	Q14146	URB2	4
F5H1D6	POLE	4	Q8IXT5	RBM12B	4
Q9UNQ2	DIMT1	4	O43815	STRN	4
O15381	NVL	4	Q9UQE7	SMC3	4
Q9BW19	KIFC1	4	Q9UDY2	TJP2	4
D6RH20	MRPS27	4	Q9NRY4	ARHGAP35	4
Q63HN8	RNF213	4	O60293	ZFC3H1	4
Q6P1X5	TAF2	4	Q8N201	INTS1	4
K7ENG2	U2AF2	4	Q9H0D6	XRN2	4
Q9UKK9	NUDT5	4	O43865	AHCYL1	4
Q9H0D6	XRN2	4	Q5VWZ2	LYPLAL1	4
O60264	SMARCA5	3.91667	O60231	DHX16	4
Q9NYF8	BCLAF1	3.85714	Q92974	ARHGEF2	4
Q9Y2J2	EPB41L3	3.76923	Q9NYV4	CDK12	4
P27694	RPA1	3.75	Q9Y2W1	THRAP3	4
Q9Y2W1	THRAP3	3.71429	Q14694	USP10	4
P46087	NOP2	3.66667	Q9UNF1	MAGED2	4
Q9UHR5	SAP30BP	3.66667	Q14839	CHD4	4
Q15233	NONO	3.66667	O14641	DVL2	4
O15042	U2SURP	3.625	Q7Z2Z2	EFL1	4
Q8IY81	FTSJ3	3.57143	Q8IZH2	XRN1	4
Q9BY77	POLDIP3	3.5	Q8IWC1	MAP7D3	4
O14531	DPYSL4	3.5	Q9H7N4	SCAF1	4
Q96EA4	SPDL1	3.5	Q7Z3K3	POGZ	4
P40926	MDH2	3.5	Q96P70	IPO9	4
B4DJV2	CS	3.5	Q9NVU7	SDAD1	4
Q5T8P6	RBM26	3.375	Q7L2H7	EIF3M	4
O76021	RSL1D1	3.33333	Q8NDI1	EHBP1	4
Q96GQ7	DDX27	3.33333	A0MZ66	SHTN1	4
P50990	CCT8	3.30556	P16949	STMN1	4
Q9BQG0	MYBBP1A	3.27273	Q9Y613	FHOD1	4
P09651	HNRNPA1	3.25	O94973	AP2A2	4
P46013	MKI67	3.12	Q12874	SF3A3	4
P11388	TOP2A	3.07143	Q7L2J0	MEPCE	4
F5H638	CACNA1C	3	Q9NRX1	PNO1	4
P17066	HSPA6	3	Q9Y5Q9	GTF3C3	3.99667
O60306	AQR	3	Q9UBC2	EPS15L1	3.99663
Q147X3	NAA30	3	Q96I25	RBM17	3.99
Q7Z333	SETX	3	Q8WWV3	RTN4IP1	3.99
F8W8R3	POLD2	3	O94913	PCF11	3.99
P49753	ACOT2	3	Q12830	BPTF	3.99
Q9NZZ3	CHMP5	3	P55039	DRG2	3.99
P68431	H3.1	3	P18669	PGAM1	3.99
Q9BTT0	ANP32E	3	O60343	TBC1D4	3.99
E9PHY5	EPB41L2	3	Q12768	WASHC5	3.99
Q9NNW5	WDR6	3	P35269	GTF2F1	3.98
Q8TF01	PNISR	3	Q9NSV4	DIAPH3	3.98
P62081	RPS7	3	Q00013	MPP1	3.98
Q9UK76	JPT1	3	Q96P16	RPRD1A	3.98
Q86V81	ALYREF	3	Q5JTV8	TOR1AIP1	3.9798
Q01650	SLC7A5	3	Q9UK76	JPT1	3.97
M0QY97	ZC3H4	3	Q9NQW6	ANLN	3.97
Q8N5I9	C12orf45	3	Q7L590	MCM10	3.97
Q6PCB5	RSBN1L	3	Q9P275	USP36	3.97
Q96EB1	ELP4	3	O43396	TXNL1	3.97
O75494	SRSF10	3	P49753	ACOT2	3.96
Q9NQ55	PPAN	3	Q6FI81	CIAPIN1	3.96
Q5QJE6	DNTTIP2	3	Q8WVM8	SCFD1	3.96
P35269	GTF2F1	3	Q02241	KIF23	3.96
P33947	KDELR2	3	Q99661	KIF2C	3.96
P33981	TTK	3	Q7Z589	EMSY	3.96
H0YH87	ATXN2	3	Q49A26	GLYR1	3.95
P29083	GTF2E1	3	Q9NWS0	PIH1D1	3.92
Q10713	PMPCA	3	P55196	AFDN	3.88457
Q8WY36	BBX	3	Q03001	DST	3.75689
Q99504	EYA3	3	P51610	HCFC1	3.74623
Q8WWV3	RTN4IP1	3	Q96I24	FUBP3	3.66667
P37198	NUP62	3	O94906	PRPF6	3.66667
Q6MZP7	LIN54	3	P52701	MSH6	3.55443
Q86UP2	KTN1	3	P41091	EIF2S3	3.5202
O15541	RNF113A	3	Q5SW79	CEP170	3.51007
Q15652	JMJD1C	3	O43837	IDH3B	3.50251
Q9GZU8	FAM192A	3	Q9H0L4	CSTF2T	3.5
Q02218	OGDH	3	O14531	DPYSL4	3.5
Q96GX5	MASTL	3	Q9H5V9	CXorf56	3.5
Q5JR07	RHOC	3	P17480	UBTF	3.5
P04637	TP53	3	O75534	CSDE1	3.49937
Q9ULV3	CIZ1	3	Q8IY81	FTSJ3	3.49625
Q9NRX1	PNO1	3	O60216	RAD21	3.49246
F5H8D7	XRCC1	3	P50990	CCT8	3.48654
P78318	IGBP1	3	P33240	CSTF2	3.47
O95400	CD2BP2	3	Q7Z478	DHX29	3.33333
O43815	STRN	3	O75153	CLUH	3.33333
U3KQJ1		3	P40763	STAT3	3.33333
H3BV80	RNPS1	3	P62266	RPS23	3.33
Q96A33	CCDC47	3	P40926	MDH2	3.32776
Q9H0B6	KLC2	3	P46087	NOP2	3.2406
P46937	YAP1	3	Q96ME7	ZNF512	3.23858
Q86VM9	ZC3H18	3	Q9NYF8	BCLAF1	3.14702
P54646	PRKAA2	3	O60264	SMARCA5	3.13636
P82673	MRPS35	3	Q14676	MDC1	3.13082
Q15459	SF3A1	3	Q8NI27	THOC2	3.11235
Q9Y3A4	RRP7A	3	Q96EK5	KIFBP	3.06122
Q15120	PDK3	3	P31939	ATIC	3.02525
P82930	MRPS34	3	P49757	NUMB	3.02041
Q7L592	NDUFAF7	3	P43897	TSFM	3.0202
P46199	MTIF2	3	Q9H9B4	SFXN1	3.0202
P51532	SMARCA4	3	Q9UKE5	TNIK	3.0102
Q9HC52	CBX8	3	Q96HC4	PDLIM5	3.0101
D6RHW1	TAF9	3	P42695	NCAPD3	3.00505
P98170	XIAP	3	Q01780	EXOSC10	3.00251
Q14739	LBR	3	O60506	SYNCRIP	3
C9JRJ5	LIMD1	3	O43670	ZNF207	3
Q9UID3	VPS51	3	P29353	SHC1	3
Q7Z589	EMSY	3	Q8NG31	KNL1	3
Q8TBA6	GOLGA5	3	Q15723	ELF2	3
F8WAJ0	DDX31	3	O00193	SMAP	3
F5H702	MRPL48	3	Q6NVY1	HIBCH	3
P22670	RFX1	3	O75027	ABCB7	3
O75170	PPP6R2	3	Q8WW12	PCNP	3
Q8WWQ0	PHIP	3	Q9BQ61	TRIR	3
Q99733	NAP1L4	3	Q96EL2	MRPS24	3
Q8WUY1	THEM6	3	Q7Z7H8	MRPL10	3
Q8NI60	COQ8A	3	Q9P013	CWC15	3
Q9NQS7	INCENP	3	P62847	RPS24	3
Q63HK5	TSHZ3	3	Q13151	HNRNPA0	3
Q96QE3	ATAD5	3	Q5TEU4	NDUFAF5	3
B9ZVT1	RBM12B	3	O75683	SURF6	3
O43390	HNRNPR	3	Q13371	PDCL	3
P61289	PSME3	3	Q9Y399	MRPS2	3
Q9H4M9	EHD1	3	Q8WXX5	DNAJC9	3
J3KSI8	MRPS7	3	Q9H8H0	NOL11	3
H0Y4R1	IMPDH2	3	Q8TF01	PNISR	3
Q9H6R0	DHX33	3	P11182	DBT	3
Q92922	SMARCC1	3	Q92541	RTF1	3
O75113	N4BP1	3	Q8NC51	SERBP1	3
A2A2D0	STMN1	3	O60884	DNAJA2	3
F5H7P7	PPWD1	3	O95400	CD2BP2	3
Q13625	TP53BP2	3	Q9Y2Z4	YARS2	3
B7Z321		3	Q8IXW5	RPAP2	3
Q8TF68	ZNF384	3	Q15022	SUZ12	3
F5H1S9	PUS1	3	Q8NCF5	NFATC2IP	3
Q5TG40	DMAP1	3	P20585	MSH3	3
Q6PII3	CCDC174	3	Q13177	PAK2	3
F5H0F9	ANAPC5	3	Q96PK6	RBM14	3
Q9NP73	ALG13	3	P46937	YAP1	3
Q14CX7	NAA25	3	Q14137	BOP1	3
A6NHN7	ZMYM3	3	Q96A33	CCDC47	3
Q4KMP7	TBC1D10B	3	Q9H967	WDR76	3
P52294	KPNA1	3	Q9BX63	BRIP1	3
P46020	PHKA1	3	Q9ULJ3	ZBTB21	3
Q15758	SLC1A5	3	Q5SVZ6	ZMYM1	3
Q13177	PAK2	3	O00566	MPHOSPH10	3
P78347	GTF2I	3	Q96RT1	ERBIN	3
H7BYI2	SMARCAL1	3	Q9BW19	KIFC1	3
			Q86WJ1	CHD1L	3
			Q15334	LLGL1	3
			Q69YH5	CDCA2	3
			Q9UNS1	TIMELESS	3
			O60566	BUB1B	3
			Q13813	SPTAN1	3
			Q9P2D1	CHD7	3
			Q9BXW9	FANCD2	3
			Q9Y4A5	TRRAP	3
			Q8NFC6	BOD1L1	3
			O75475	PSIP1	3
			Q68E01	INTS3	3
			Q01518	CAP1	3
			Q9HCD5	NCOA5	3
			Q15208	STK38	3
			Q8IY37	DHX37	3
			P13807	GYS1	3
			Q9P032	NDUFAF4	3
			P05387	RPLP2	3
			Q9H307	PNN	3
			Q14807	KIF22	3
			Q16698	DECR1	3
			Q96JH7	VCPIP1	3
			Q02952	AKAP12	3
			Q9BY77	POLDIP3	3
			P62318	SNRPD3	3
			Q9H8H2	DDX31	3
			Q86W56	PARG	3
			O95373	IPO7	3
			Q9NPI6	DCP1A	3
			Q9NYY8	FASTKD2	3
			Q07960	ARHGAP1	3
			Q8N0X7	SPART	3
			Q9NQG5	RPRD1B	3
			Q99714	HSD17B10	3
			A0FGR8	ESYT2	3
			P55795	HNRNPH2	3
			Q8WU90	ZC3H15	3
			Q15365	PCBP1	3
			Q92917	GPKOW	3
			Q01650	SLC7A5	3
			Q8NCA5	FAM98A	3
			Q7Z417	NUFIP2	3
			Q96CS3	FAF2	3
			Q8WUA2	PPIL4	3
			Q9Y316	MEMO1	3
			A6NDG6	PGP	3

## Sheet: TARG1_MS_Table
Exp1	Gene Name	MS/MS Count TARG1 (FOLD)	Exp2	Gene Name	MS/MS Count TARG1 (FOLD)	[TARG1 Exp1] and [TARG1 Exp2]
Q9Y530	OARD1	163	O43290	SART1	27	OARD1
Q9H6S0	YTHDC2	37	Q9UBB9	TFIP11	26.99	YTHDC2
Q13823	GNL2	31	Q9UKV3	ACIN1	26.98	GNL2
O43395	PRPF3	31	Q13283	G3BP1	25.94	PRPF3
P48634	PRRC2A	30	Q9H6S0	YTHDC2	25.202	PRRC2A
Q9UBB9	TFIP11	30	P23588	EIF4B	23.1633	TFIP11
Q6IN85	PPP4R3A	26	Q7Z417	NUFIP2	23	PPP4R3A
Q6P158	DHX57	24	O75717	WDHD1	22.99	DHX57
Q13283	G3BP1	23	P33176	KIF5B	22.2308	G3BP1
Q9P2N5	RBM27	22	Q9Y530	OARD1	20.79	RBM27
Q9H501	ESF1	21	C9JXC3	OARD1	19	ESF1
Q03701	CEBPZ	20	Q7Z5K2	WAPL	19	CEBPZ
Q9H2P0	ADNP	20	Q9H501	ESF1	19	ADNP
Q9Y6M7	SLC4A7	19	Q6IN85	PPP4R3A	18.77	SLC4A7
Q9UPQ9	TNRC6B	19	O14646	CHD1	18.3077	TNRC6B
P05455	SSB	19	Q96AE4	FUBP1	18	SSB
Q7Z5K2	WAPL	19	Q6P158	DHX57	17.1414	WAPL
Q7Z569	BRAP	19	Q5JTH9	RRP12	17.0505	BRAP
P11940	PABPC1	17	Q13206	DDX10	17	PABPC1
Q15648	MED1	17	Q9P2N5	RBM27	17	MED1
Q7Z478	DHX29	17	Q9NRL2	BAZ1A	16.99	DHX29
P46100	ATRX	17	O00541	PES1	16.4673	ATRX
Q5JTH9	RRP12	17	Q13823	GNL2	16	RRP12
Q92900	UPF1	16	Q96ST3	SIN3A	15.98	UPF1
Q13416	ORC2	16	O95905	ECD	15.85	ORC2
Q96EV2	RBM33	16	O43395	PRPF3	15.5729	RBM33
Q14692	BMS1	16	Q7Z569	BRAP	15	BMS1
P23588	EIF4B	16	Q92900	UPF1	15	EIF4B
Q96ST3	SIN3A	16	Q13416	ORC2	14.98	SIN3A
Q9UKF6	CPSF3	16	O14617	AP3D1	14.9697	CPSF3
Q99459	CDC5L	15	Q86UE4	MTDH	14.96	CDC5L
Q14966	ZNF638	15	Q9UPQ9	TNRC6B	14.92	ZNF638
Q29RF7	PDS5A	15	Q9NW82	WDR70	14	PDS5A
Q15050	RRS1	14	Q9Y6M7	SLC4A7	13.79	RRS1
O75152	ZC3H11A	14	Q15050	RRS1	13	ZC3H11A
O43719	HTATSF1	14	Q8WTT2	NOC3L	13	HTATSF1
O95239	KIF4A	14	P42166	TMPO	13	KIF4A
O75165	DNAJC13	14	Q5VVJ2	MYSM1	12.99	DNAJC13
O60231	DHX16	14	Q15061	WDR43	12.98	DHX16
R4GNB2	DENND4C	14	Q5JSH3	WDR44	12.9697	DENND4C
Q86XP3	DDX42	13.5	P25685	DNAJB1	12.93	DDX42
Q5VVJ2	MYSM1	13	P48634	PRRC2A	12.5	MYSM1
Q6PJT7	ZC3H14	13	P49750	YLPM1	12.0408	SUPT6H
Q7KZ85	SUPT6H	13	Q92625	ANKS1A	12	KDM3B
Q7LBC6	KDM3B	13	Q14126	DSG2	12	STAU1
Q14671	PUM1	13	Q9H4L7	SMARCAD1	12	NOP14
E5RJN7	STAU2	13	Q96QC0	PPP1R10	12	YLPM1
Q9NRA8	EIF4ENIF1	13	Q15648	MED1	12	SART1
O95793	STAU1	13	O95793	STAU1	11.99	CHD1
P78316	NOP14	13	Q96EV2	RBM33	11.99	WDHD1
P49750	YLPM1	13	R4GN35	DENND4C	11.86	DNMT1
O43290	SART1	13	Q9UK61	TASOR	11.004	GTF2F2
O14646	CHD1	13	O00139	KIF2A	11	PES1
O75717	WDHD1	13	Q14692	BMS1	11	ZC3H15
P26358	DNMT1	13	P18615	NELFE	10.97	MAPRE2
P13984	GTF2F2	12	P46783	RPS10	10.9286	NUFIP2
B5MCF9	PES1	12	Q6NSI4	RADX	10.87	IK
Q8WU90	ZC3H15	12	Q15555	MAPRE2	10.85	NUDT5
Q15555	MAPRE2	12	Q8WUM0	NUP133	10.5	DSG2
Q7Z417	NUFIP2	12	Q92797	SYMPK	10.0707	SMARCAD1
Q13123	IK	12	Q92667	AKAP1	10.0101	IGF2BP2
Q9UKK9	NUDT5	12	Q9NZB2	FAM120A	10.0101	ALDH3A2
Q14126	DSG2	12	Q9Y6M1	IGF2BP2	10	NMT1
Q9H4L7	SMARCAD1	12	Q9Y2Z0	SUGT1	10	NOL8
Q9Y6M1	IGF2BP2	11	Q2NL82	TSR1	10	DNAJB1
J3QRD1	ALDH3A2	11	Q9NTI5	PDS5B	10	FUBP1
P30419	NMT1	11	Q9UKF6	CPSF3	10	TSR1
Q76FK4	NOL8	11	Q13325	IFIT5	10	KNOP1
P25685	DNAJB1	11	Q9H2P0	ADNP	10	RADX
Q96AE4	FUBP1	11	Q9Y217	MTMR6	10	ERCC6L
Q2NL82	TSR1	11	Q14677	CLINT1	10	RBM10
Q1ED39	KNOP1	11	Q8WU90	ZC3H15	10	DDX46
Q6NSI4	RADX	11	Q5UIP0	RIF1	10	GTF2E2
Q2NKX8	ERCC6L	11	Q13123	IK	9.99	ZNF280C
Q7Z2T5	TRMT1L	11	A1X283	SH3PXD2B	9.98	AGTPBP1
P98175	RBM10	10.5	Q14562	DHX8	9.98	LSM14B
Q7L014	DDX46	10.25	Q9UPW5	AGTPBP1	9.97	DHX38
P29084	GTF2E2	10	Q99700	ATXN2	9.93	WDR6
Q8ND82	ZNF280C	10	Q9UKK9	NUDT5	9.91	WDR70
Q9UPW5	AGTPBP1	10	Q7Z6E9	RBBP6	9.91	RPP38
Q9BX40	LSM14B	10	Q9NNW5	WDR6	9.91	TANGO6
Q92620	DHX38	10	Q9BSC4	NOL10	9.88	PAXBP1
Q9NNW5	WDR6	10	Q12873	CHD3	9.5	RTN4
Q9NW82	WDR70	10	Q9Y5B9	SUPT16H	9.33333	MFAP1
P78345	RPP38	10	Q15020	SART3	9.26263	CPSF6
Q9C0B7	TANGO6	10	Q96DT7	ZBTB10	9.0303	NUP50
Q9Y5B6	PAXBP1	10	P55081	MFAP1	9	RPRD2
F8W914	RTN4	10	O95218	ZRANB2	9	SF1
P55081	MFAP1	10	Q9UFC0	LRWD1	9	LAS1L
Q16630	CPSF6	10	Q9UQR1	ZNF148	9	MTMR6
Q9UKX7	NUP50	10	Q8IZ21	PHACTR4	9	PDS5B
Q5VT52	RPRD2	10	Q8N163	CCAR2	9	APBB1
Q15637	SF1	10	Q96SI9	STRBP	9	RABL6
Q9Y4W2	LAS1L	10	Q96SB4	SRPK1	9	DDX10
Q9Y217	MTMR6	10	P13984	GTF2F2	9	TEX10
Q9NTI5	PDS5B	10	O60231	DHX16	9	CHD8
O00213	APBB1	10	Q9Y3T9	NOC2L	9	ANP32E
Q3YEC7	RABL6	10	P26358	DNMT1	9	MTDH
Q13206	DDX10	9.5	P28370	SMARCA1	9	SH3PXD2B
Q9NXF1	TEX10	9.5	Q9Y4W6	AFG3L2	9	ESS2
Q9HCK8	CHD8	9.5	Q1ED39	KNOP1	8.99	TAF1
Q9BTT0	ANP32E	9	Q8IY67	RAVER1	8.99	TJP1
Q9UEY8	ADD3	9	Q92620	DHX38	8.99	SET
E1P5S2	RNPC2	9	Q07157	TJP1	8.99	RIF1
Q86UE4	MTDH	9	Q8ND82	ZNF280C	8.99	HP1BP3
A1X283	SH3PXD2B	9	P29084	GTF2E2	8.98	ZNF148
Q96DF8	ESS2	9	Q9Y520	PRRC2C	8.96465	RTF1
P21675	TAF1	9	Q9Y5B6	PAXBP1	8.96	NACC1
Q07157	TJP1	9	Q5JSZ5	PRRC2B	8.94	SAFB
Q01105	SET	9	Q9BTT0	ANP32E	8.91	ZNF281
Q5UIP0	RIF1	9	Q9BX40	LSM14B	8.91	LTV1
Q5SSJ5	HP1BP3	9	Q71RC2	LARP4	8.91	EIF4G3
Q9UQR1	ZNF148	9	Q5VYS8	TUT7	8.87	SNW1
Q92541	RTF1	9	Q7LBC6	KDM3B	8.61	EFL1
Q96RE7	NACC1	9	Q13573	SNW1	8.5202	RBM17
Q15424	SAFB	9	Q8IVW6	ARID3B	8.51256	CNN3
Q9Y2X9	ZNF281	9	O60506	SYNCRIP	8.50505	NELFE
Q96GA3	LTV1	9	Q9NXF1	TEX10	8.5	CIAPIN1
O43432	EIF4G3	9	O43719	HTATSF1	8.5	FMR1
Q13573	SNW1	9	Q7Z478	DHX29	8.5	ECD
F5H2U4		9	Q8NI36	WDR36	8.5	FAM120A
Q7Z2Z2	EFL1	9	Q5T6F2	UBAP2	8.33333	CCAR2
Q96I25	RBM17	9	Q15758	SLC1A5	8.08163	NOL10
Q15417	CNN3	9	Q5SSJ5	HP1BP3	8.05051	RAD21
P18615	NELFE	9	O75152	ZC3H11A	8.03061	SART3
Q6FI81	CIAPIN1	9	Q9H0A0	NAT10	8.0201	UBAP2L
A8MQB8	FMR1	9	O75534	CSDE1	8.00501	HBS1L
P52948	NUP98	9	Q01105	SET	8.0025	ACIN1
O95905	ECD	9	Q13442	PDAP1	8	SF3B2
Q9NZB2	FAM120A	9	O15498	YKT6	8	CHERP
Q8N163	CCAR2	9	P78316	NOP14	8	TTC28
Q9BSC4	NOL10	9	Q92541	RTF1	8	SDAD1
J3KTL7	CDK11B	9	Q96RE7	NACC1	8	SUGP1
O60216	RAD21	9	Q9UJV9	DDX41	8	ATXN2
O00429	DNM1L	9	Q9C0B7	TANGO6	8	GATAD2B
Q15020	SART3	8.8	Q7KZ85	SUPT6H	8	LSM14A
F5H315		8.8	P30419	NMT1	8	USP14
Q14157	UBAP2L	8.66667	Q8IWX8	CHERP	8	PCF11
Q9Y450	HBS1L	8.6	Q8TCG1	CIP2A	8	PDAP1
S4R3H4	ACIN1	8.5	P33991	MCM4	8	YKT6
Q13435	SF3B2	8.33333	O15226	NKRF	8	CHD3
Q8IWX8	CHERP	8.33333	Q5QJE6	DNTTIP2	8	MTR
Q96AY4	TTC28	8.33333	O94913	PCF11	7.99	PTPN13
E7EW05	SDAD1	8.33333	Q99707	MTR	7.99	RAVER1
Q8IWZ8	SUGP1	8	Q15637	SF1	7.97	TDRD3
H0YH87	ATXN2	8	Q14738	PPP2R5D	7.97	BRIP1
Q8WXI9	GATAD2B	8	Q9UNH7	SNX6	7.96	RBM34
B4DTG6	LSM14A	8	Q9UIG0	BAZ1B	7.945	SNX6
P54578	USP14	8	Q9BVJ6	UTP14A	7.77778	CTR9
O94913	PCF11	8	Q8WXI9	GATAD2B	7.5404	ANK3
Q13442	PDAP1	8	Q14966	ZNF638	7.5	HNRNPAB
O15498	YKT6	8	Q96AY4	TTC28	7.5	THUMPD3
Q12873	CHD3	8	Q9Y2J2	EPB41L3	7.5	SMARCA1
Q99707	MTR	8	P49916	LIG3	7.49069	HLTF
Q12923	PTPN13	8	Q9Y4W2	LAS1L	7.10204	DHX8
Q8IY67	RAVER1	8	P78345	RPP38	7.05556	PPIL4
Q9H7E2	TDRD3	8	Q16630	CPSF6	7	CSDE1
B0S8I6	FAM50A	8	Q99729	HNRNPAB	7	BAZ1B
Q9BUJ2	HNRNPUL1	8	Q9BQ39	DDX50	7	CHD4
Q9BX63	BRIP1	8	Q8WXF1	PSPC1	7	NAT10
P42696	RBM34	8	Q96JM3	CHAMP1	7	XRN1
Q9UNH7	SNX6	8	Q9BX63	BRIP1	7	EIF5B
Q6PD62	CTR9	8	Q9Y2X9	ZNF281	7	CALD1
Q12955	ANK3	8	Q9HAU5	UPF2	7	FHL1
D6R9P3	HNRNPAB	8	Q9BRR8	GPATCH1	7	RBM28
Q9BV44	THUMPD3	8	Q9NRY4	ARHGAP35	7	CCDC124
P28370	SMARCA1	8	Q9UDY2	TJP2	7	STRN4
P33240	CSTF2	8	O14981	BTAF1	7	FAM91A1
Q96T23	RSF1	8	O94822	LTN1	7	ELP4
Q14527	HLTF	8	Q96GA3	LTV1	7	ZC3H7A
Q14562	DHX8	8	Q06787	FMR1	7	CHAMP1
Q8WUA2	PPIL4	8	Q03701	CEBPZ	7	PPAN
O75534	CSDE1	8	Q9Y2K7	KDM2A	7	GLYR1
Q9UIG0	BAZ1B	7.85714	Q15723	ELF2	7	GCFC2
O43491	EPB41L2	7.75	Q9UKX7	NUP50	7	PRRC2B
Q8IWZ3	ANKHD1	7.75	O60610	DIAPH1	7	ARHGAP35
F5GWX5	CHD4	7.66667	Q7Z739	YTHDF3	7	BBX
Q9H0A0	NAT10	7.64706	Q13435	SF3B2	7	PIH1D1
Q8IZH2	XRN1	7.4	P51648	ALDH3A2	6.99329	PUF60
O60841	EIF5B	7.33333	Q8IWZ8	SUGP1	6.99	SRPK1
Q05682	CALD1	7.25	Q99570	PIK3R4	6.98	PABPC4
Q13642	FHL1	7	Q13642	FHL1	6.98	PRRC2C
P67809	YBX1	7	Q14498	RBM39	6.97	GPATCH1
Q9NW13	RBM28	7	O60749	SNX2	6.97	PRIM2
Q96CT7	CCDC124	7	P52294	KPNA1	6.96	KDM2A
Q9NRL3	STRN4	7	P49756	RBM25	6.96	UTP20
E7ER68	FAM91A1	7	Q76FK4	NOL8	6.96	BRD4
Q96EB1	ELP4	7	Q14839	CHD4	6.9	ACOT1
Q8IWR0	ZC3H7A	7	O00213	APBB1	6.89286	PPP1R10
Q96JM3	CHAMP1	7	O43432	EIF4G3	6.89	DDX6
Q9NQ55	PPAN	7	Q8IZH2	XRN1	6.86154	SND1
Q49A26	GLYR1	7	P11940	PABPC1	6.80361	MDC1
P16383	GCFC2	7	Q8WYP5	AHCTF1	6.8	TOP2B
Q5JSZ5	PRRC2B	7	Q7L014	DDX46	6.8	PCNP
H7C4X9	ZMYND8	7	P11388	TOP2A	6.799	SNX4
Q9NRY4	ARHGAP35	7	Q9NRZ9	HELLS	6.78571	CCDC43
Q8WY36	BBX	7	Q9H583	HEATR1	6.68243	CCNT1
Q9NWS0	PIH1D1	7	Q6PKG0	LARP1	6.66667	ALYREF
Q9UHX1	PUF60	7	Q9Y450	HBS1L	6.55178	ZRANB2
B4DS61	SRPK1	7	P35251	RFC1	6.51269	TRMT6
B1ANR0	PABPC4	7	Q14694	USP10	6.5	DDX41
Q9Y520	PRRC2C	7	Q5VT52	RPRD2	6.495	SURF6
Q9BRR8	GPATCH1	7	Q00341	HDLBP	6.49495	MPHOSPH10
P49643	PRIM2	7	Q14157	UBAP2L	6.41015	TTF2
Q9Y2K7	KDM2A	7	Q96EA4	SPDL1	6.28818	USP36
O75691	UTP20	7	Q9H9B4	SFXN1	6.0404	RPS10
O60664	PLIN3	7	Q86W56	PARG	6.0404	URB2
O60885	BRD4	7	O14641	DVL2	6.0102	SUPT5H
Q86TX2	ACOT1	7	Q13310	PABPC4	6.0101	HAUS5
Q96QC0	PPP1R10	7	Q8IWC1	MAP7D3	6	DNTTIP2
A6NJZ9		7	Q9Y2W2	WBP11	6	LENG8
B4DQ14	EIF2A	6.5	P54578	USP14	6	LTN1
P26196	DDX6	6.5	Q9BXB4	OSBPL11	6	ANLN
Q7KZF4	SND1	6.5	P49643	PRIM2	6	LARP4
Q14676	MDC1	6.5	O60563	CCNT1	6	FXR2
Q02880	TOP2B	6.2	P51116	FXR2	6	HELZ
P27816	MAP4	6.2	Q96DF8	ESS2	6	NOC2L
C9JXC3	OARD1	6.16667	Q13177	PAK2	6	RPLP2
Q8WW12	PCNP	6.125	Q96S55	WRNIP1	6	RFC1
O95219	SNX4	6	Q9ULE6	PALD1	6	COIL
Q96MW1	CCDC43	6	O60934	NBN	6	PA2G4
O60563	CCNT1	6	Q14781	CBX2	6	HNRNPA0
Q86V81	ALYREF	6	Q9UNY4	TTF2	6	CDK12
O95218	ZRANB2	6	Q86WJ1	CHD1L	6	STMN1
Q9UJA5	TRMT6	6	Q6PD62	CTR9	6	TWF1
Q9UJV9	DDX41	6	O43314	PPIP5K2	6	HMGB1
E7ENQ1	MAP4K4	6	Q9UPT8	ZC3H4	6	TMPO
O75683	SURF6	6	Q9Y5A9	YTHDF2	6	LRWD1
Q4VXB0		6	O00178	GTPBP1	6	NOL11
O00566	MPHOSPH10	6	Q99459	CDC5L	6	PAK2
Q9UNY4	TTF2	6	O43865	AHCYL1	6	PDLIM5
A6NG79		6	Q86V48	LUZP1	6	UPF2
Q9P275	USP36	6	Q9UKN8	GTF3C4	6	WBP11
P46783	RPS10	6	Q8NDI1	EHBP1	6	ELF2
Q14146	URB2	6	P57678	GEMIN4	6	ERBIN
O14976	GAK	6	Q9UNX4	WDR3	6	NPM1
O00267	SUPT5H	6	Q96EB1	ELP4	6	VCPIP1
Q96D09	GPRASP2	6	Q05682	CALD1	5.99	ARID3B
O94927	HAUS5	6	P16383	GCFC2	5.99	HCFC1
Q5QJE6	DNTTIP2	6	P42694	HELZ	5.99	USP10
Q96PV6	LENG8	6	P55039	DRG2	5.99	POLA1
O94822	LTN1	6	O95104	SCAF4	5.99	NOP2
Q9NQW6	ANLN	6	O60885	BRD4	5.99	UTP14A
Q71RC2	LARP4	6	Q9NRL3	STRN4	5.98995	HDLBP
P51116	FXR2	6	O95239	KIF4A	5.9899	TCERG1
P42694	HELZ	6	O60343	TBC1D4	5.98492	RPA1
Q9Y3T9	NOC2L	6	Q96I25	RBM17	5.98	RPL23A
P05387	RPLP2	6	P35269	GTF2F1	5.97	PRPF31
P35251	RFC1	6	Q96PV6	LENG8	5.97	KRI1
P38432	COIL	6	Q6IBS0	TWF2	5.97	PIP4K2C
Q9UQ80	PA2G4	6	O75909	CCNK	5.97	SUB1
Q13151	HNRNPA0	6	P78332	RBM6	5.96	GPATCH4
Q9NYV4	CDK12	6	Q02880	TOP2B	5.95	JPT1
A2A2D0	STMN1	6	Q9NWS0	PIH1D1	5.90982	NELFA
P30260	CDC27	6	Q15459	SF3A1	5.89	UTP3
Q12792	TWF1	6	P50851	LRBA	5.69128	DDX49
Q5T7C4	HMGB1	6	P98175	RBM10	5.67905	NOL9
Q9Y5T5	USP16	6	O14776	TCERG1	5.66667	RBM6
P42166	TMPO	6	P46100	ATRX	5.66333	MSH3
Q9UFC0	LRWD1	6	Q7KZF4	SND1	5.65552	RNF113A
Q9H8H0	NOL11	6	Q86XP3	DDX42	5.6	MARK2
H0YM23	ANKRD17	6	Q9H6T3	RPAP3	5.598	FIP1L1
F8W7U3	WASHC2A	6	Q13620	CUL4B	5.5202	IGBP1
Q13177	PAK2	6	P17480	UBTF	5.50754	PSIP1
Q96HC4	PDLIM5	6	Q96P70	IPO9	5.5	MEPCE
Q9HAU5	UPF2	6	Q9Y2Z9	COQ6	5.5	PARG
Q9Y2W2	WBP11	6	P08195	SLC3A2	5.49	RECQL5
Q15723	ELF2	6	Q9NQC3	RTN4	5.49	SERBP1
P35611	ADD1	6	O60841	EIF5B	5.485	RAPGEF6
Q96RT1	ERBIN	6	Q8NC51	SERBP1	5.4	HS1BP3
Q8WWM7	ATXN2L	6	O60716	CTNND1	5.38462	CHTF18
P06748	NPM1	6	Q5SW79	CEP170	5.3557	CPD
Q96JH7	VCPIP1	6	Q9C0C9	UBE2O	5.34732	KDM3A
Q8IVW6	ARID3B	6	Q96KR1	ZFR	5.33333	EZR
P51610	HCFC1	5.8	Q9UQR0	SCML2	5.33333	GABPA
Q6P1J9	CDC73	5.75	P06748	NPM1	5.28612	ABCF2
Q14694	USP10	5.75	Q15233	NONO	5.22428	CLINT1
P11171	EPB41	5.66667	Q99733	NAP1L4	5.20294	SNX2
P37802	TAGLN2	5.6	Q8N5C6	SRBD1	5.07216	TJP2
P09884	POLA1	5.5	P51003	PAPOLA	5.0404	RBM15
P46087	NOP2	5.5	P61289	PSME3	5.0229	SLC1A5
Q9BVJ6	UTP14A	5.42857	Q53T59	HS1BP3	5.0203	LARP1
P28340	POLD1	5.4	Q9GZR7	DDX24	5.0202	RANBP3
Q00341	HDLBP	5.4	Q96HC4	PDLIM5	5.0202	URB1
O14776	TCERG1	5.33333	Q9NSI2	FAM207A	5.0101	PPP6R3
P27694	RPA1	5.33333	Q86V81	ALYREF	5	PAPOLA
Q08945	SSRP1	5.33333	Q5T3I0	GPATCH4	5	ASCC3
Q9H9S5	FKRP	5.3	Q15906	VPS72	5	TOP2A
P62750	RPL23A	5.25	P68431	H3.1	5	EXOSC10
E7EVX8	PRPF31	5.25	Q8N9T8	KRI1	5	COQ6
O15397	IPO8	5.25	Q5T0B9	ZNF362	5	POLDIP3
Q8N9T8	KRI1	5	Q6P1N0	CC2D1A	5	DPYSL4
Q9UKY7	CDV3	5	Q96A33	CCDC47	5	SLC3A2
F8VQE1	LIMA1	5	O94927	HAUS5	5	NAP1L4
Q8TBX8	PIP4K2C	5	O43264	ZW10	5	CEP170
P53999	SUB1	5	Q9H7E2	TDRD3	5	GEMIN5
Q5T3I0	GPATCH4	5	Q658Y4	FAM91A1	5	UBE2O
Q9UK76	JPT1	5	P56545	CTBP2	5	NONO
Q9H3P2	NELFA	5	Q9BZJ0	CRNKL1	5	CCNK
Q9NQZ2	UTP3	5	Q13523	PRPF4B	5	LIG3
Q9Y6V7	DDX49	5	Q96KM6	ZNF512B	5	NBN
Q5SY16	NOL9	5	Q9H6U6	BCAS3	5	SUPT16H
F8WCA5	RBM6	5	Q29RF7	PDS5A	5	EIF5
B7WP27		5	O60566	BUB1B	5	SCML2
Q9NT62	ATG3	5	Q9ULM3	YEATS2	5	SYNCRIP
P20585	MSH3	5	Q9BTC0	DIDO1	5	EIF4G2
Q5T5X7	BEND3	5	Q14146	URB2	5	SMARCA5
O15541	RNF113A	5	Q8WWQ0	PHIP	5	SCRIB
Q7KZI7	MARK2	5	Q96T58	SPEN	5	SRP68
Q6UN15	FIP1L1	5	Q9H0D6	XRN2	5	FUBP3
P78318	IGBP1	5	P27694	RPA1	5	MYBBP1A
O75475	PSIP1	5	O75475	PSIP1	5	CHMP5
Q15691	MAPRE1	5	Q06546	GABPA	5	CFDP1
Q7L2J0	MEPCE	5	Q9H8H2	DDX31	5	GTF2F1
Q6PCB5	RSBN1L	5	Q9NYV4	CDK12	5	RBMX
Q8NG31	KNL1	5	Q86TX2	ACOT1	5	TSNAX
J3QLK5	TLK2	5	Q7Z2Z2	EFL1	5	UPF3B
Q86W56	PARG	5	Q9Y5L0	TNPO3	5	NIFK
Q6P4G0	RECQL5	5	Q96I24	FUBP3	5	DIDO1
Q8NC51	SERBP1	5	Q96GQ7	DDX27	5	ZNF512B
Q96ST2	IWS1	5	P16949	STMN1	5	LARP1B
Q96K76	USP47	5	Q9NZZ3	CHMP5	5	POP4
D6RE77	RAPGEF6	5	Q9HCS7	XAB2	5	SRPK2
Q53T59	HS1BP3	5	P49585	PCYT1A	5	MASTL
Q8WVB6	CHTF18	5	P61011	SRP54	5	ANAPC4
O75976	CPD	5	Q9NVU7	SDAD1	5	STRN
Q9UKV8	AGO2	5	Q9BYJ9	YTHDF1	5	RUFY1
Q9H4M9	EHD1	5	Q07864	POLE	5	MAP1S
Q9Y4C1	KDM3A	5	Q9Y4P8	WIPI2	5	XIAP
F8W9Q2		5	P50748	KNTC1	5	NUP62
E7EQR4	EZR	5	Q15058	KIF14	5	OTUD4
Q06546	GABPA	5	O95372	LYPLA2	5	PHIP
O75821	EIF3G	5	Q9Y613	FHOD1	5	LEO1
Q9UG63	ABCF2	5	Q92917	GPKOW	5	HNRNPA1
J3KN10		5	O95573	ACSL3	5	GORASP2
Q14677	CLINT1	5	O60488	ACSL4	5	KMT2A
O60749	SNX2	5	P35606	COPB2	5	DGCR8
Q9UDY2	TJP2	5	Q9Y5Q9	GTF3C3	5	EIF2B3
Q7L0Y3	TRMT10C	5	P05455	SSB	4.99667	POLE
Q96T37	RBM15	5	Q9UQ80	PA2G4	4.99331	STK38
F5H5U2	DDX55	5	Q12830	BPTF	4.99	NEK1
Q15758	SLC1A5	5	P30876	POLR2B	4.99	PHF8
Q6PKG0	LARP1	5	Q0PNE2	ELP6	4.99	STRBP
B7Z7F3	RANBP3	5	Q9UPY3	DICER1	4.9899	CWF19L2
O60287	URB1	5	Q9BYG3	NIFK	4.985	PALD1
H7BXH2	PPP6R3	5	Q86TP1	PRUNE1	4.98	SPART
P51003	PAPOLA	5	Q9Y6Y8	SEC23IP	4.98	THOC2
Q8N3C0	ASCC3	5	Q8WY36	BBX	4.98	DACH1
P11388	TOP2A	5	Q2TBE0	CWF19L2	4.98	ELP6
Q01780	EXOSC10	4.81818	Q8N3U4	STAG2	4.98	NCK1
Q9Y2Z9	COQ6	4.8	O60216	RAD21	4.98	CC2D1A
Q9BY77	POLDIP3	4.75	Q9UHX1	PUF60	4.9799	PDCL
O43390	HNRNPR	4.75	Q9UK76	JPT1	4.9797	UBTF
O14531	DPYSL4	4.66667	Q8WWY3	PRPF31	4.97	GNL3L
P08195	SLC3A2	4.66667	P15311	EZR	4.97	MCM4
Q99733	NAP1L4	4.57143	Q9NQ55	PPAN	4.97	TCOF1
Q5SW79	CEP170	4.57143	Q5T5U3	ARHGAP21	4.97	AHCTF1
Q8TEQ6	GEMIN5	4.5	P42696	RBM34	4.97	FTSJ3
Q9C0C9	UBE2O	4.5	E3W994	CLASP2	4.97	LBR
Q15233	NONO	4.5	Q8N7H5	PAF1	4.9697	SUGP2
O75909	CCNK	4.5	P78362	SRPK2	4.96	SF3A1
P49916	LIG3	4.5	Q01804	OTUD4	4.96	ARPIN
O60934	NBN	4.5	Q6FI81	CIAPIN1	4.96	NOP56
Q9Y5B9	SUPT16H	4.5	Q96T51	RUFY1	4.95	EPB41L3
P55010	EIF5	4.5	Q6UN15	FIP1L1	4.95	CKAP5
Q9UQR0	SCML2	4.5	Q49A26	GLYR1	4.95	IGF2BP1
O60506	SYNCRIP	4.5	O60287	URB1	4.94	NCL
P78344	EIF4G2	4.5	Q9NVI1	FANCI	4.75	GCN1
O60264	SMARCA5	4.5	Q8N3C0	ASCC3	4.68243	CXorf56
Q14160	SCRIB	4.5	O00567	NOP56	4.66667	SAP30BP
Q9UHB9	SRP68	4.5	Q9UBC2	EPS15L1	4.66667	RSL1D1
Q96I24	FUBP3	4.44444	P46821	MAP1B	4.65993	GTF2I
Q9BQG0	MYBBP1A	4.42857	Q9UHB9	SRP68	4.59719	THRAP3
F5H638	CACNA1C	4.4	Q5T8P6	RBM26	4.50555	KIF5B
Q9NZZ3	CHMP5	4.375	O76094	SRP72	4.50423	HNRNPD
Q9UEE9	CFDP1	4.33333	Q86YP4	GATAD2A	4.50126	ATG2B
Q15056	EIF4H	4.33333	Q96AC1	FERMT2	4.5	BCLAF1
Q9UNZ2	NSFL1C	4.27273	Q13200	PSMD2	4.5	RBM26
O95721	SNAP29	4.25	Q8WUA2	PPIL4	4.5	NACA
Q15942	ZYX	4.18182	Q9UBT2	UBA2	4.5	DNAJA2
P35269	GTF2F1	4	Q9UHR5	SAP30BP	4.48744	ZNF598
Q00688	FKBP3	4	P55010	EIF5	4.48241	ZC3H4
H3BR27	RBMX	4	Q9NR09	BIRC6	4.45913	POLD3
Q99598	TSNAX	4	P55196	AFDN	4.45223	FAM207A
Q9BZI7	UPF3B	4	Q9ULW0	TPX2	4.33371	ZW10
C9J6C5	NIFK	4	Q14676	MDC1	4.33333	NCAPD3
Q9BTC0	DIDO1	4	O95373	IPO7	4.25283	CDK2
Q14151	SAFB2	4	Q99986	VRK1	4.25	TP53
Q96KM6	ZNF512B	4	Q9UM54	MYO6	4.0202	EHBP1
Q86UV5	USP48	4	Q05519	SRSF11	4.01508	CCDC47
Q9BRX2	PELO	4	P11387	TOP1	4.01508	MECP2
O60869	EDF1	4	Q14160	SCRIB	4.01508	SLC7A5
P33981	TTK	4	Q9UKE5	TNIK	4.01342	WIZ
Q659C4	LARP1B	4	Q7Z4H7	HAUS6	4.0102	NUDT21
O95707	POP4	4	Q7L2H7	EIF3M	4.01015	RPAP2
Q8N6N3	C1orf52	4	Q14527	HLTF	4.0101	ZNF362
Q9NXG2	THUMPD1	4	P35658	NUP214	4.00503	PDLIM7
P78362	SRPK2	4	Q8WW12	PCNP	4.00334	RRP15
Q92547	TOPBP1	4	P09429	HMGB1	4	DDX23
Q12872	SFSWAP	4	Q13371	PDCL	4	SPATS2L
Q96GX5	MASTL	4	Q9UEE9	CFDP1	4	PPIP5K2
Q8WUQ7	CACTIN	4	Q96CT7	CCDC124	4	BYSL
Q08752	PPID	4	Q13151	HNRNPA0	4	GPALPP1
E9PH82	FAM98A	4	Q9GZR2	REXO4	4	LIMD1
P42566	EPS15	4	O75683	SURF6	4	PEAK1
Q03111	MLLT1	4	Q9UI12	ATP6V1H	4	NFATC2IP
O60306	AQR	4	Q9UJA5	TRMT6	4	SECISBP2
Q92615	LARP4B	4	Q8NCF5	NFATC2IP	4	SCAF1
Q9UJX5	ANAPC4	4	Q8N8S7	ENAH	4	G3BP2
Q8IYB3	SRRM1	4	Q9UBD5	ORC3	4	BCAS3
O43815	STRN	4	O00566	MPHOSPH10	4	TALDO1
Q96T51	RUFY1	4	Q92733	PRCC	4	PPFIA1
O75381	PEX14	4	O60508	CDC40	4	ZC3H18
B4DH53	MAP1S	4	Q9UGP4	LIMD1	4	SMARCC1
P98170	XIAP	4	P20585	MSH3	4	MSANTD2
B4DKZ7		4	Q9P2D0	IBTK	4	GIT1
P37198	NUP62	4	Q5T5Y3	CAMSAP1	4	HDGFL2
Q9BRS2	RIOK1	4	Q96RT1	ERBIN	4	DHX33
Q01804	OTUD4	4	P21675	TAF1	4	TIMELESS
Q6MZP7	LIN54	4	Q96PY6	NEK1	4	OSBPL8
Q8WWQ0	PHIP	4	Q96T21	SECISBP2	4	ZC3HAV1
Q07065	CKAP4	4	Q86VM9	ZC3H18	4	CCDC85C
Q8WVC0	LEO1	4	Q9Y2U8	LEMD3	4	RPAP3
G3V5V3	NEMF	4	Q8N201	INTS1	4	TNRC6A
Q99878	H2AC14	4	Q12923	PTPN13	4	IBTK
P09651	HNRNPA1	4	Q9P2D1	CHD7	4	CAPRIN1
Q9H8Y8	GORASP2	4	Q96L73	NSD1	4	ACSL4
B4DTU4	LIG1	4	Q03164	KMT2A	4	RPL5
Q03164	KMT2A	4	P05387	RPLP2	4	ZMYM3
Q96TA1	NIBAN2	4	Q8N5I9	C12orf45	4	ANAPC5
Q8WYQ5	DGCR8	4	Q9NPI6	DCP1A	4	GRK2
H7C3X5	STX5	4	Q9H7N4	SCAF1	4	MKI67
H0Y580	EIF2B3	4	Q14258	TRIM25	4	ORC3
Q9H4I2	ZHX3	4	O60826	CCDC22	4	AFDN
Q9ULK4	MED23	4	O14531	DPYSL4	4	DIP2A
Q63HN8	RNF213	4	Q9UBU9	NXF1	4	MICAL3
F5H1D6	POLE	4	P26368	U2AF2	4	ARFGEF2
O75170	PPP6R2	4	Q96T37	RBM15	4
Q9UPN7	PPP6R1	4	Q8TEU7	RAPGEF6	4
Q9NYZ3	GTSE1	4	A0FGR8	ESYT2	4
Q08AD1	CAMSAP2	4	Q9H5V9	CXorf56	4
Q15208	STK38	4	Q6KC79	NIPBL	4
Q96PY6	NEK1	4	Q2NKX8	ERCC6L	4
H0Y3N9	PHF8	4	Q8N1G4	LRRC47	4
Q9Y4R8	TELO2	4	Q5SY16	NOL9	4
Q96SI9	STRBP	4	P62318	SNRPD3	4
H0Y564	ANAPC1	4	Q9P2R3	ANKFY1	4
Q2TBE0	CWF19L2	4	Q7L2J0	MEPCE	4
Q9ULE6	PALD1	4	Q8IX01	SUGP2	4
Q8N0X7	SPART	4	Q14739	LBR	3.99663
Q8NI27	THOC2	4	P46087	NOP2	3.995
U3KQU1		4	Q96MW1	CCDC43	3.99499
Q15042	RAB3GAP1	4	Q8ND56	LSM14A	3.99
Q9UI36	DACH1	4	P50479	PDLIM4	3.99
Q0PNE2	ELP6	4	Q14444	CAPRIN1	3.99
P16333	NCK1	4	P10155	RO60	3.99
Q6P1N0	CC2D1A	4	P24941	CDK2	3.99
Q13371	PDCL	4	Q9UGV2	NDRG3	3.99
P17480	UBTF	4	Q9NP61	ARFGAP3	3.99
Q9NVN8	GNL3L	4	Q7KZI7	MARK2	3.9899
P33991	MCM4	4	Q9NW13	RBM28	3.98
Q13428	TCOF1	4	Q8IWR0	ZC3H7A	3.98
Q8WYP5	AHCTF1	4	Q9Y2X7	GIT1	3.98
O15381	NVL	4	Q9NSV4	DIAPH3	3.98
Q8IY81	FTSJ3	4	Q9Y3P9	RABGAP1	3.98
Q14739	LBR	4	Q5JTV8	TOR1AIP1	3.98
Q8IX01	SUGP2	4	P16333	NCK1	3.9798
Q15459	SF3A1	4	Q15424	SAFB	3.97
Q7Z6K5	ARPIN	4	Q8NDV7	TNRC6A	3.97
Q04637	EIF4G1	4	P62316	SNRPD2	3.97
O15042	U2SURP	3.8	Q8TBX8	PIP4K2C	3.97
O00567	NOP56	3.77778	Q8N684	CPSF7	3.96
Q9Y2J2	EPB41L3	3.75	Q9UJW0	DCTN4	3.96
Q14008	CKAP5	3.71429	Q9H3P2	NELFA	3.96
Q9NZI8	IGF2BP1	3.66667	Q9P275	USP36	3.96
P19338	NCL	3.66667	Q8WVB6	CHTF18	3.96
Q92616	GCN1	3.6	Q659C4	LARP1B	3.96
Q9H5V9	CXorf56	3.5	O43426	SYNJ1	3.9596
Q9UHR5	SAP30BP	3.5	Q9NZI8	IGF2BP1	3.95
O76021	RSL1D1	3.5	P78344	EIF4G2	3.95
P78347	GTF2I	3.5	Q01780	EXOSC10	3.89977
Q9Y2W1	THRAP3	3.46154	Q9Y2W1	THRAP3	3.87845
P33176	KIF5B	3.45455	Q96JH7	VCPIP1	3.83167
H0YA96	HNRNPD	3.44444	Q7Z2W4	ZC3HAV1	3.8
Q96BY7	ATG2B	3.375	Q9HCK8	CHD8	3.77416
Q9NYF8	BCLAF1	3.37037	Q9BSJ8	ESYT1	3.75188
Q5T8P6	RBM26	3.33333	P26196	DDX6	3.75
Q86TB9	PATL1	3.33333	P34932	HSPA4	3.66667
Q6PML9	SLC30A9	3.33333	P51610	HCFC1	3.66667
P17066	HSPA6	3.33333	Q8NE71	ABCF1	3.62312
Q5T8P6	NACA	3.28571	Q9BQG0	MYBBP1A	3.598
F8VZJ2	DNAJA2	3.25	Q8TEQ6	GEMIN5	3.58514
O60884	ZNF598	3.25	Q9H0L4	CSTF2T	3.54545
Q86UK7	ZC3H4	3.16667	Q9UNF1	MAGED2	3.5
M0QY97	PDCD5	3.14286	Q13428	TCOF1	3.5
K7EQA1	DIAPH2	3.125	Q7Z3K3	POGZ	3.5
A6NML8	POLD3	3	O95163	ELP1	3.5
Q15054	ATG2A	3	Q9UI26	IPO11	3.5
H7C3T2	FAM207A	3	P06576	ATP5F1B	3.495
Q9NSI2	ZW10	3	Q14103	HNRNPD	3.495
A1A528	CDK4	3	Q99567	NUP88	3.49495
P11802	ENSA	3	Q14008	CKAP5	3.49246
O43768	ATG4C	3	Q9UG63	ABCF2	3.49
Q96DT6		3	Q9H2G2	SLK	3.42926
P42695	NCAPD3	3	O60763	USO1	3.4
Q14241	ELOA	3	Q8NI27	THOC2	3.375
E7ESI2	CDK2	3	O00203	AP3B1	3.34564
Q9C0J8	WDR33	3	Q8TD19	NEK9	3.33482
P45973	CBX5	3	O75165	DNAJC13	3.33445
Q8NBT2	SPC24	3	P40763	STAT3	3.33333
P04637	TP53	3	Q15003	NCAPH	3.33333
Q8NDI1	EHBP1	3	Q9H6Z4	RANBP3	3.33333
Q8N257	HIST3H2BB	3	Q12955	ANK3	3.33333
Q96A33	CCDC47	3	P09884	POLA1	3.33222
R4GN55		3	P48444	ARCN1	3.301
P51608	MECP2	3	Q9NVP1	DDX18	3.28571
Q01650	SLC7A5	3	Q8IY81	FTSJ3	3.25758
P46937	YAP1	3	Q9Y4E8	USP15	3.25
O96013	PAK4	3	Q9Y490	TLN1	3.2475
Q8IY37	DHX37	3	Q5H9R7	PPP6R3	3.22879
O95785	WIZ	3	Q9UPU5	USP24	3.1995
Q9NRY5	FAM114A2	3	Q9NYF8	BCLAF1	3.19636
E9PC74		3	P61247	RPS3A	3.16667
Q9H0B6	KLC2	3	P52701	MSH6	3.14702
Q9GZU8	FAM192A	3	O60264	SMARCA5	3.12799
K7ES69	CNN2	3	P49321	NASP	3.11111
O43809	NUDT21	3	Q86UK7	ZNF598	3.09091
Q9NP79	VTA1	3	Q9UPP1	PHF8	3.0707
Q69YN4	VIRMA	3	Q9Y606	PUS1	3.0303
Q8IXW5	RPAP2	3	Q5TAX3	TUT4	3.02041
Q5T0B9	ZNF362	3	P09651	HNRNPA1	3.0202
Q9NR12	PDLIM7	3	Q9NP73	ALG13	3.0101
Q92890	UFD1	3	P29353	SHC1	3.0051
Q9H6D7	HAUS4	3	A0MZ66	SHTN1	3
Q9Y5X3	SNX5	3	Q7L1Q6	BZW1	3
Q12959	DLG1	3	Q9NTJ3	SMC4	3
P62314	SNRPD1	3	Q9UJX4	ANAPC5	3
Q86WR0	CCDC25	3	O00193	SMAP	3
K7EQX2	KEAP1	3	Q9NXE4	SMPD4	3
H3BV80	RNPS1	3	Q9BQ61	TRIR	3
Q9Y3B9	RRP15	3	P62750	RPL23A	3
Q5SW02		3	P53999	SUB1	3
Q9BWU0	SLC4A1AP	3	O95707	POP4	3
Q9BUQ8	DDX23	3	Q32P41	TRMT5	3
Q9NUQ6	SPATS2L	3	O15541	RNF113A	3
Q9P013	CWC15	3	P78318	IGBP1	3
O43314	PPIP5K2	3	Q9BT25	HAUS8	3
Q9UKZ1	CNOT11	3	O95400	CD2BP2	3
Q9NYL2	MAP3K20	3	Q9NQZ2	UTP3	3
H0Y6W0	TOP3B	3	Q12792	TWF1	3
Q13895	BYSL	3	Q9Y3B9	RRP15	3
Q8IXQ4	GPALPP1	3	O60884	DNAJA2	3
C9JRJ5	LIMD1	3	P51608	MECP2	3
P52756	RBM5	3	Q9BZI7	UPF3B	3
Q9H792	PEAK1	3	Q96A49	SYAP1	3
Q9ULI0	ATAD2B	3	P16989	YBX3	3
E9PFF8	NEPRO	3	Q9H8H0	NOL11	3
P48651	PTDSS1	3	Q9UN86	G3BP2	3
Q8NCF5	NFATC2IP	3	Q9Y6V7	DDX49	3
Q96T21	SECISBP2	3	P37837	TALDO1	3
O96028	NSD2	3	P98170	XIAP	3
Q8IXK0	PHC2	3	Q969S3	ZNF622	3
Q9H7N4	SCAF1	3	Q8IXW5	RPAP2	3
Q8TEW0	PARD3	3	P29590	PML	3
Q9NZ63	C9orf78	3	Q13895	BYSL	3
Q9UN86	G3BP2	3	Q9H8Y8	GORASP2	3
Q9H6U6	BCAS3	3	O00273	DFFA	3
Q5T9P7	PRPF18	3	O43660	PLRG1	3
P37837	TALDO1	3	Q8WVC0	LEO1	3
A6NGP5	JPT2	3	A6NKD9	CCDC85C	3
Q13136	PPFIA1	3	Q9HCG8	CWC22	3
Q9HB21	PLEKHA1	3	Q5MIZ7	PPP4R3B	3
E7ERX9	KIF13B	3	Q9UI36	DACH1	3
Q13111	CHAF1A	3	Q96GX5	MASTL	3
Q13033	STRN3	3	Q8N3F8	MICALL1	3
Q92905	COPS5	3	Q9NUQ8	ABCF3	3
Q9NUD5	ZCCHC3	3	Q66K74	MAP1S	3
Q86VM9	ZC3H18	3	Q9NR50	EIF2B3	3
Q9Y399	MRPS2	3	Q92540	SMG7	3
Q92922	SMARCC1	3	Q9ULX3	NOB1	3
P49023	PXN	3	Q9UHI6	DDX20	3
Q5VZE5	NAA35	3	Q5VTR2	RNF20	3
Q6P1R3	MSANTD2	3	O95487	SEC24B	3
Q02952	AKAP12	3	Q8NHU6	TDRD7	3
P14859	POU2F1	3	O43815	STRN	3
J3QRU8	GIT1	3	Q8WYQ5	DGCR8	3
E9PCE5		3	Q68CZ6	HAUS3	3
B4DSJ8		3	Q9UID3	VPS51	3
A0JP02	PLEKHA5	3	O00267	SUPT5H	3
Q7Z4V5	HDGFL2	3	Q9BZF1	OSBPL8	3
O00151	PDLIM1	3	Q9BW19	KIFC1	3
Q9H6R0	DHX33	3	Q96RG2	PASK	3
Q9UNS1	TIMELESS	3	Q4KMP7	TBC1D10B	3
Q9H814	PHAX	3	Q96PZ0	PUS7	3
E7EWE1	UBA5	3	Q9UNS1	TIMELESS	3
Q9BZF1	OSBPL8	3	Q7RTP6	MICAL3	3
Q7Z2W4	ZC3HAV1	3	Q15477	SKIV2L	3
A6NKD9	CCDC85C	3	Q13045	FLII	3
Q96HW7	INTS4	3	Q13136	PPFIA1	3
P46734	MAP2K3	3	P51532	SMARCA4	3
O15173	PGRMC2	3	Q6PGP7	TTC37	3
Q96NB3	ZNF830	3	Q92922	SMARCC1	3
Q01831	XPC	3	O00411	POLRMT	3
Q9H6T3	RPAP3	3	Q99575	POP1	3
P62847	RPS24	3	O75976	CPD	3
Q8NB46	ANKRD52	3	Q9BZ95	NSD3	3
Q8NDV7	TNRC6A	3	Q14202	ZMYM3	3
E9PDR5	IBTK	3	Q9Y4A5	TRRAP	3
B7Z7V7		3	Q9BXW9	FANCD2	3
F6UE82	RFX5	3	Q96T17	MAP7D2	3
Q8IVD9	NUDCD3	3	Q96C19	EFHD2	3
Q86Y91	KIF18B	3	Q9BY77	POLDIP3	3
Q14684	RRP1B	3	Q9NTZ6	RBM12	3
Q9H2U1	DHX36	3	Q69YN2	CWF19L1	3
Q13330	MTA1	3	Q8N0X7	SPART	3
G3V153	CAPRIN1	3	O43913	ORC5	3
O60488	ACSL4	3	Q8TCT9	HM13	3
P46777	RPL5	3	P78347	GTF2I	3
Q9Y450		3	P37198	NUP62	3
A6NHN7	ZMYM3	3	Q96A65	EXOC4	3
F5H0F9	ANAPC5	3	O75691	UTP20	3
P25098	GRK2	3	Q9HD45	TM9SF3	3
Q9Y4C8	RBM19	3	Q01650	SLC7A5	3
A3KN83	SBNO1	3	O43795	MYO1B	3
F8W840		3	Q12874	SF3A3	3
Q5VSL9	STRIP1	3	P53350	PLK1	3
P46013	MKI67	3	O95782	AP2A1	3
Q96JG6	VPS50	3	Q9H0C8	ILKAP	3
Q9UBD5	ORC3	3	P55795	HNRNPH2	3
P55196	AFDN	3	Q9NXR7	BABAM2	3
Q92989	CLP1	3	Q13564	NAE1	3
Q4G0J3	LARP7	3	Q07666	KHDRBS1	3
E9PEI0	CDCA2	3	Q96ME7	ZNF512	3
Q14689	DIP2A	3	Q99598	TSNAX	2.995
B4DLQ9	TFDP1	3	Q8IXQ4	GPALPP1	2.99497
O43639	NCK2	3	Q9NR12	PDLIM7	2.99239
O60293	ZFC3H1	3	Q56NI9	ESCO2	2.99
B3KMG0		3	Q96F86	EDC3	2.99
Q8NFC6	BOD1L1	3	O95219	SNX4	2.99
Q7RTP6	MICAL3	3	Q9BUQ8	DDX23	2.99
P18206	VCL	3	Q9H6R0	DHX33	2.99
Q9Y6D5	ARFGEF2	3	Q9H0K6	PUS7L	2.99
			P25098	GRK2	2.99
			Q7L576	CYFIP1	2.99
			Q9H792	PEAK1	2.99
			Q9Y6D5	ARFGEF2	2.99
			P17980	PSMC3	2.99
			P04637	TP53	2.99
			Q9BV44	THUMPD3	2.99
			Q9BQE3	TUBA1C	2.99
			O43809	NUDT21	2.9899
			E9PAV3	NACA	2.985
			O43615	TIMM44	2.98477
			Q15054	POLD3	2.98
			Q99496	RNF2	2.98
			Q02750	MAP2K1	2.98
			Q9UJX5	ANAPC4	2.98
			Q99661	KIF2C	2.98
			P11274	BCR	2.98
			O95785	WIZ	2.98
			Q9NQW6	ANLN	2.98
			Q9Y4C1	KDM3A	2.98
			Q00013	MPP1	2.98
			P38159	RBMX	2.98
			Q9NUQ6	SPATS2L	2.98
			Q13561	DCTN2	2.98
			Q9BUK6	MSTO1	2.97
			Q6P1R3	MSANTD2	2.97
			Q8WVM8	SCFD1	2.97
			Q96I99	SUCLG2	2.97
			Q9BTA9	WAC	2.97
			O94762	RECQL5	2.97
			Q14689	DIP2A	2.97
			O43396	TXNL1	2.97
			Q9UKM9	RALY	2.97
			P50570	DNM2	2.97
			O60814	H2BC12	2.97
			Q92616	GCN1	2.96
			P09661	SNRPA1	2.94634
			Q14690	PDCD11	2.875
			Q9UIF9	BAZ2A	2.86667
			Q9NR30	DDX21	2.86227
			F8VV59	NAP1L1	2.85714
			P51114	FXR1	2.85714
			Q93009	USP7	2.83333
			P19338	NCL	2.82105
			P62424	RPL7A	2.79757
			A1L020	MEX3A	2.79559
			O75533	SF3B1	2.79189
			P46777	RPL5	2.77753
			Q15208	STK38	2.75
			Q96BY7	ATG2B	2.73182
			P39748	FEN1	2.71429
			Q15417	CNN3	2.71
			Q12789	GTF3C1	2.7
			Q5SRE5	NUP188	2.67282
			O94906	PRPF6	2.67003
			Q9ULV4	CORO1C	2.67001
			P62266	RPS23	2.6689
			O94842	TOX4	2.66667
			Q7Z6K5	ARPIN	2.66554
			Q15029	EFTUD2	2.66333
			P46013	MKI67	2.66221
			Q9BQ52	ELAC2	2.65886
			Q99613	EIF3C	2.62657
			O76021	RSL1D1	2.60714
			P46060	RANGAP1	2.60714
			P55036	PSMD4	2.60569
			P12956	XRCC6	2.60364
			P17812	CTPS1	2.59394
			P50990	CCT8	2.57095
			P15170	GSPT1	2.56746
			Q7Z4V5	HDGFL2	2.55605
			P42695	NCAPD3	2.55155
			Q03001	DST	2.51295
			Q3YEC7	RABL6	2.5101
			Q9NVN8	GNL3L	2.50761
			P83731	RPL24	2.50505
			P38432	COIL	2.50376
			O00443	PIK3C2A	2.50254
			P61758	VBP1	2.5
			Q5BKZ1	ZNF326	2.5
			Q9Y3Z3	SAMHD1	2.5
			Q99848	EBNA1BP2	2.5
			Q9Y5K6	CD2AP	2.5
			P22681	CBL	2.5
			O75182	SIN3B	2.5
			Q6P1M0	SLC27A4	2.5
			O96008	TOMM40	2.5
