# Supplementary material for: Comparative analysis of MACROD1, MACROD2 and TARG1 expression, localisation and interactome
Source: Sci Rep. 2020 May 19;10:8286. doi: 10.1038/s41598-020-64623-y (PMC7237415; doi:10.1038/s41598-020-64623-y)
Supplement: Supplementary file 3 — Supplementary information3. [file 41598_2020_64623_MOESM3_ESM.xlsx]

## Sheet: MacroD1
Interactors found specifically in the MacroD1 dataset
MACROD1
SLC30A9
AFG3L2
TRMT10C
LETM1
TACO1
TASOR
MRPS31
PYCR1
TIMM44
POLRMT
PTCD3
POLG
MRPS9
GLS
SUGT1
ATP5F1B
SUPV3L1
TFAM
NDUFV3
GRSF1
ACAD9
PYCR2
ADD3
ACOT9
C17orf80
VWA8
CLPX
SPEN
BLM
HSPE1
ALDH1L2
EARS2
TRRAP
XAB2
SSBP1
MRPS22
PAF1
FAM50A
NOC3L
WRNIP1
PSPC1
GLUD1
SHMT2
DBT
CWC22
VIRMA
USP34
CSTF2
CDC27
RBBP6
NDUFAF2
C1QBP
ZBTB21
ATPAF1
REXO4
ATIC
BEND3
PRCC
PHF3
NFS1
C1orf52
DHX37
NUMB
KNL1
ZMYM1
PRORP
AKAP12
ZFC3H1
PPFIBP1
POGZ
SHTN1
LRPPRC
CLUH
PNN
MRPS24
HINT2
MMAB
KIF23
SENP1
CWC15
MRPS2
PNPT1
MCM10
NDUFAF4
KIFC1
MRPS27
U2AF2
XRN2
SPDL1
MDH2
DDX27
CCT8
ACOT2
H3.1
PNISR
KDELR2
RTN4IP1
PNO1
CD2BP2

## Sheet: TARG1
Interactors found specifically in the TARG1 dataset
OARD1
SSB
BRAP
PABPC1
ATRX
UPF1
SIN3A
CPSF3
PDS5A
DNAJC13
DHX16
STAU1
ZC3H15
NUFIP2
SMARCAD1
IGF2BP2
NMT1
ERCC6L
LSM14B
RPP38
RTN4
APBB1
RABL6
ANP32E
RIF1
SAFB
LTV1
EIF4G3
EFL1
CNN3
NELFE
FMR1
ECD
FAM120A
RAD21
UBAP2L
HBS1L
TTC28
ATXN2
LSM14A
USP14
MTR
TDRD3
BRIP1
RBM34
SNX6
ANK3
THUMPD3
HLTF
DHX8
CSDE1
XRN1
EIF5B
RBM28
CCDC124
STRN4
FAM91A1
ELP4
ZC3H7A
PPAN
PRRC2B
BBX
SRPK1
PABPC4
PRRC2C
PRIM2
KDM2A
DDX6
SND1
PCNP
SNX4
CCDC43
ALYREF
TRMT6
SURF6
MPHOSPH10
TTF2
RPS10
SUPT5H
HAUS5
LENG8
LTN1
ANLN
LARP4
FXR2
HELZ
RPLP2
COIL
PA2G4
STMN1
TWF1
HMGB1
PAK2
PDLIM5
UPF2
ELF2
ERBIN
USP10
POLA1
HDLBP
RPL23A
PRPF31
PIP4K2C
SUB1
NELFA
UTP3
DDX49
RNF113A
MARK2
IGBP1
PSIP1
PARG
RECQL5
SERBP1
RAPGEF6
HS1BP3
CHTF18
CPD
KDM3A
EZR
GABPA
ABCF2
CLINT1
SNX2
TJP2
RBM15
SLC1A5
LARP1
PPP6R3
ASCC3
EXOSC10
COQ6
NAP1L4
CEP170
GEMIN5
LIG3
NBN
SUPT16H
EIF5
SYNCRIP
EIF4G2
SCRIB
SRP68
FUBP3
MYBBP1A
CHMP5
CFDP1
RBMX
TSNAX
UPF3B
NIFK
ZNF512B
LARP1B
POP4
SRPK2
MASTL
ANAPC4
RUFY1
MAP1S
XIAP
NUP62
OTUD4
PHIP
LEO1
HNRNPA1
GORASP2
KMT2A
EIF2B3
STK38
NEK1
PHF8
STRBP
PALD1
SPART
DACH1
ELP6
NCK1
CC2D1A
PDCL
UBTF
GNL3L
MCM4
LBR
SF3A1
ARPIN
NOP56
CKAP5
IGF2BP1
NCL
GCN1
CXorf56
RSL1D1
GTF2I
KIF5B
HNRNPD
ATG2B
NACA
ZNF598
POLD3
CDK2
TP53
EHBP1
CCDC47
MECP2
ZNF362
PDLIM7
RRP15
DDX23
SPATS2L
PPIP5K2
BYSL
GPALPP1
LIMD1
PEAK1
NFATC2IP
SECISBP2
G3BP2
BCAS3
TALDO1
PPFIA1
ZC3H18
SMARCC1
MSANTD2
GIT1
HDGFL2
DHX33
OSBPL8
ZC3HAV1
CCDC85C
RPAP3
TNRC6A
IBTK
CAPRIN1
ACSL4
RPL5
ZMYM3
ANAPC5
GRK2
MKI67
ORC3
AFDN
DIP2A
MICAL3
ARFGEF2
