# Supplementary material for: Comparative analysis of MACROD1, MACROD2 and TARG1 expression, localisation and interactome
Source: Sci Rep. 2020 May 19;10:8286. doi: 10.1038/s41598-020-64623-y (PMC7237415; doi:10.1038/s41598-020-64623-y)
Supplement: Supplementary file 4 — Supplementary information4. [file 41598_2020_64623_MOESM4_ESM.xlsx]

## Sheet: Sheet1
	Gene Ontology analysis performed with the TARG1 interactor dataset
	GO term description	GO term	Gene List (H. sapiens)	count	expected	Enrichment (fold)	raw P-value	FDR
	RNA metabolic process	GO:0016070	275	22	4.05	5.44	4.72e-10	2.83e-07
	RNA catabolic process	GO:0006401	87	12	1.28	9.37	2.1e-08	9.43e-06
	nucleic acid metabolic process	GO:0090304	386	23	5.68	4.05	3.61e-08	1.3e-05
	mRNA catabolic process	GO:0006402	65	9	0.96	9.41	1.22e-06	0.000314
	translation	GO:0006412	253	16	3.72	4.3	2.19e-06	0.000492
	RNA processing	GO:0006396	233	15	3.43	4.37	3.72e-06	0.000743
	formation of translation initiation ternary complex	GO:0001677	217	13	3.19	4.07	3.37e-05	0.00504
	translational termination	GO:0006415	217	13	3.19	4.07	3.37e-05	0.00466
	translational elongation	GO:0006414	217	13	3.19	4.07	3.37e-05	0.00432
	ribonucleoprotein complex biogenesis	GO:0022613	138	10	2.03	4.92	6.22e-05	0.00745
	regulation of RNA metabolic process	GO:0051252	85	8	1.25	6.4	6.26e-05	0.00702
	posttranscriptional regulation of gene expression	GO:0010608	12	4	0.18	22.65	6.88e-05	0.00727
	posttranscriptional gene silencing	GO:0016441	12	4	0.18	22.65	6.88e-05	0.00687
	posttranscriptional gene silencing by RNA	GO:0035194	12	4	0.18	22.65	6.88e-05	0.00651
	nuclear-transcribed mRNA catabolic process	GO:0000956	43	6	0.63	9.48	7.34e-05	0.00659
	regulation of mRNA metabolic process	GO:1903311	65	7	0.96	7.32	8.29e-05	0.00709
	RNA splicing	GO:0008380	176	11	2.59	4.25	9.47e-05	0.00773
	cellular component organization or biogenesis	GO:0071840	219	12	3.22	3.72	0.00015	0.0117
	cellular component biogenesis	GO:0044085	219	12	3.22	3.72	0.00015	0.0112
	mRNA splicing, via spliceosome	GO:0000398	164	10	2.41	4.14	0.000237	0.017
	RNA splicing, via transesterification reactions	GO:0000377	164	10	2.41	4.14	0.000237	0.0163
	RNA splicing, via transesterification reactions	GO:0000375	165	10	2.43	4.12	0.000248	0.0165
	gene silencing by miRNA	GO:0035195	7	3	0.1	29.12	0.000336	0.0216
	cytoplasmic mRNA processing body assembly	GO:0033962	8	3	0.12	25.48	0.000457	0.0283
	cell surface receptor signaling pathway	GO:0007166	716	1	10.54	0.09	0.000625	0.0374
	mRNA polyadenylation	GO:0006378	26	4	0.38	10.45	0.000883	0.0496
